# Supplementary material for: Risk predictive tools of perioperative drug hypersensitivity reaction: A case-control study
Source: PLoS One. 2022 Jan 13;17(1):e0262362. doi: 10.1371/journal.pone.0262362 (PMC8758003; doi:10.1371/journal.pone.0262362)
Supplement: S1 File — (CSV) [file pone.0262362.s003.csv]

	code	number	match	case	age	sex	bw	ht	bmi	asa	pttype	surg	drug	ydrug	food	yfood	othaller	yothall	reac	rhin	asthma	copd	hyper	yhyper	psychia	ypsychi	ga	mask	tiva	lma	oet	ra	spinal	nerve	epidural	induc	pro	spro	thio	sthio	eto	seto	keta	sketa	narco	fen	sfen	mor	smor
1	1	1	1	case	11	female	27.5	150	12.22	2	Emergency	Orthopedic	no		no		2		no	no	no	no	no		no		yes	no	no	no	yes	no	NA	NA	NA	yes	yes	no	no	no	no	no	no	no	yes	yes	no	no	no
2	con1	2	1	control	14	female	39.6	150	17.6	1	Elective	Orthopedic	no		no		2		no	no	no	no	no		no		yes	no	no	yes	no	yes	2	1	2	yes	yes	no	no	no	no	no	no	no	yes	yes	no	no	no
3	con2	3	1	control	10	male	16.3	115	12.33	2	Elective	Orthopedic	no		no		2		no	no	no	no	no		no		yes	no	no	no	yes	yes	2	2	1	yes	yes	no	no	no	no	no	no	no	yes	yes	no	no	no
4	2	4	2	case	67	female	64.4	155	26.81	2	Elective	Vascular	no		no		2		no	no	no	no	no		no		no	NA	NA	NA	NA	yes	1	2	2	no	NA	NA	NA	NA	NA	NA	NA	NA	yes	no	no	yes	no
5	con3	5	2	control	69	female	67.8	165	24.9	2	Elective	Vascular	no		no		2		no	no	no	no	no		no		no	NA	NA	NA	NA	yes	1	2	2	no	NA	NA	NA	NA	NA	NA	NA	NA	no	NA	NA	NA	NA
6	con4	6	2	control	72	female	59	154	24.88	2	Elective	Vascular	no		no		2		no	no	no	no	no		no		yes	no	yes	no	no	no	NA	NA	NA	yes	yes	no	no	no	no	no	no	no	yes	yes	no	no	no
7	3	7	3	case	17	male	70	167	25.1	2	Elective	Orthopedic	yes	amoxycillin	no		2		no	yes	no	no	no		no		no	NA	NA	NA	NA	yes	1	1	2	no	NA	NA	NA	NA	NA	NA	NA	NA	yes	yes	no	no	no
8	con5	8	3	control	17	female	55	160	21.48	2	Elective	Orthopedic	no		no		2		no	no	no	no	no		no		yes	no	no	yes	no	yes	1	2	2	yes	yes	no	no	no	no	no	no	no	yes	yes	no	no	no
9	con6	9	3	control	17	male	85	180	26.23	2	Emergency	Orthopedic	no		no		2		no	no	no	no	no		no		yes	no	no	no	yes	no	NA	NA	NA	yes	yes	no	no	no	no	no	no	no	yes	yes	no	yes	no
10	4	10	4	case	40	female	53.7	166	19.49	2	Elective	Gynecology	no		no		2		no	no	no	no	no		no		yes	no	no	no	yes	no	NA	NA	NA	yes	yes	no	no	no	no	no	no	no	yes	yes	yes	no	no
11	con7	11	4	control	40	female	67.6	156	27.78	2	Elective	Gynecology	yes	ponstan	no		2		no	no	no	no	no		no		yes	no	no	yes	yes	no	NA	NA	NA	yes	yes	no	no	no	no	no	no	no	yes	yes	no	yes	no
12	con8	12	4	control	62	female	54.4	155	22.64	2	Elective	Gynecology	no		no		2		no	no	yes	no	no		no		yes	no	no	no	yes	yes	2	1	2	yes	yes	no	no	no	no	no	no	no	yes	yes	no	no	no
13	5	13	5	case	52	female	52	156	21.37	2	Elective	Gastrointestinal	yes	dicloxacillin	no		2		no	no	no	no	no		no		yes	no	no	no	yes	no	NA	NA	NA	yes	yes	no	no	no	no	no	no	no	yes	yes	no	yes	yes
14	con9	14	5	control	62	female	65.7	150	29.2	2	Elective	Gastrointestinal	no		no		2		no	no	no	no	yes	losartan,nifedipine,hctz	no		yes	no	no	no	yes	no	NA	NA	NA	yes	yes	no	no	no	no	no	no	no	yes	yes	no	no	no
15	con10	15	5	control	53	female	55	150	24.44	2	Elective	Gastrointestinal	no		no		2		no	yes	no	no	no		no		yes	no	no	no	yes	no	NA	NA	NA	yes	yes	no	no	no	no	no	no	no	yes	yes	no	no	no
16	6	16	6	case	25	male	58.7	162	22.37	1	Elective	Orthopedic	no		no		2		no	no	no	no	no		no		yes	no	no	no	yes	no	NA	NA	NA	yes	yes	yes	no	no	no	no	no	no	yes	no	no	yes	yes
17	con11	17	6	control	28	female	60	169	21.01	2	Elective	Orthopedic	yes	deferiprone	no		2		no	no	no	no	no		no		yes	no	no	no	yes	no	NA	NA	NA	yes	yes	no	no	no	no	no	no	no	yes	yes	no	no	no
18	con12	18	6	control	33	male	80.7	174	26.65	2	Elective	Orthopedic	no		no		2		no	no	no	no	no		no		yes	no	no	no	yes	no	NA	NA	NA	yes	yes	no	no	no	no	no	no	no	yes	yes	no	no	no
19	7	19	7	case	18	male	64.9	160	25.35	2	Elective	Neurology	no		no		2		no	no	no	no	no		no		yes	no	no	no	yes	no	NA	NA	NA	yes	yes	no	no	no	no	no	no	no	yes	yes	yes	no	no
20	con13	20	7	control	18	male	55	170	19.03	3	Emergency	Neurology	no		no		2		no	no	no	no	no		no		yes	no	no	no	yes	no	NA	NA	NA	yes	yes	no	no	no	no	no	no	no	yes	yes	no	no	no
21	con14	21	7	control	18	male	62	157	25.15	3	Emergency	Neurology	no		no		2		no	no	no	no	no		no		yes	no	no	no	yes	no	NA	NA	NA	yes	yes	no	no	no	no	no	no	no	yes	yes	no	no	no
22	8	22	8	case	59	female	51.5	156	21.16	2	Elective	Gynecology	no		no		2		no	no	no	no	no		no		yes	no	no	no	yes	no	NA	NA	NA	yes	yes	yes	yes	yes	no	no	no	no	yes	yes	yes	no	no
23	con15	23	8	control	47	female	50	155	20.81	2	Elective	Gynecology	no		no		2		no	no	no	no	no		no		yes	no	no	no	yes	yes	2	1	2	yes	yes	no	no	no	no	no	no	no	yes	no	no	yes	no
24	con16	24	8	control	53	female	56.3	147	26.05	2	Elective	Gynecology	no		no		2		no	no	no	no	no		no		yes	no	no	no	yes	yes	2	1	2	yes	yes	no	no	no	no	no	no	no	yes	yes	no	no	no
25	9	25	9	case	34	female	53.7	157	21.79	2	Elective	Gynecology	no		no		2		no	no	no	no	no		no		yes	no	no	no	yes	no	NA	NA	NA	yes	yes	no	no	no	no	no	no	no	yes	no	no	yes	yes
26	con17	26	9	control	45	female	62.5	162	23.81	1	Elective	Gynecology	no		no		2		no	no	no	no	no		no		yes	no	no	no	yes	yes	2	1	2	yes	yes	no	no	no	no	no	no	no	yes	no	no	yes	no
27	con18	27	9	control	33	female	56.2	156	23.09	1	Elective	Gynecology	no		no		2		no	no	no	no	no		no		yes	no	no	no	yes	yes	2	1	2	yes	yes	no	no	no	no	no	no	no	yes	yes	no	yes	no
28	10	28	10	case	41	female	80	171	27.36	2	Elective	Gynecology	no		no		2		no	no	no	no	no		no		yes	no	yes	no	no	no	NA	NA	NA	yes	yes	no	no	no	no	no	no	no	yes	yes	no	no	no
29	con19	29	10	control	46	female	72.4	157	29.37	2	Elective	Gynecology	no		no		2		no	no	no	no	no		no		yes	no	yes	no	no	no	NA	NA	NA	yes	yes	no	no	no	no	no	no	no	yes	yes	no	no	no
30	con20	30	10	control	35	female	66.2	162	25.22	1	Elective	Gynecology	no		no		2		no	no	no	no	no		no		yes	no	yes	no	no	no	NA	NA	NA	yes	yes	no	no	no	no	no	no	no	yes	yes	no	no	no
31	11	31	11	case	50	female	55.1	144	26.57	2	Elective	Intra-abdominal	no		no		2		no	no	no	no	no		no		yes	no	no	no	yes	no	NA	NA	NA	yes	yes	yes	no	no	no	no	no	no	yes	yes	yes	no	no
32	con21	32	11	control	54	female	55.3	160	21.6	2	Elective	Intra-abdominal	no		no		2		no	no	no	no	no		no		yes	no	no	no	yes	yes	2	1	2	yes	yes	no	no	no	no	no	no	no	yes	yes	no	yes	no
33	con22	33	11	control	54	female	75.6	159	29.9	3	Elective	Intra-abdominal	no		no		2		no	no	no	no	yes	amlodipine	no		yes	no	no	no	yes	yes	2	1	2	yes	yes	no	no	no	no	no	no	no	yes	yes	no	yes	no
34	12	34	12	case	20	male	46.6	161	17.98	2	Elective	Orthopedic	no		no		2		no	no	no	no	no		no		yes	no	no	no	yes	no	NA	NA	NA	yes	yes	no	no	no	no	no	no	no	yes	no	no	yes	yes
35	con23	35	12	control	24	male	66	171	22.57	1	Elective	Orthopedic	no		no		2		no	no	no	no	no		no		yes	no	no	yes	no	yes	2	1	2	yes	yes	no	no	no	no	no	no	no	yes	yes	no	no	no
36	con24	36	12	control	21	female	64	165	23.51	2	Elective	Orthopedic	no		yes	shrimp	2		no	no	no	no	no		no		yes	no	no	no	yes	no	NA	NA	NA	yes	yes	no	no	no	no	no	no	no	yes	yes	no	yes	no
37	13	37	13	case	47	female	56.1	159	22.19	2	Elective	Gastrointestinal	no		no		2		no	no	no	no	no		no		yes	no	no	no	yes	no	NA	NA	NA	yes	yes	no	no	no	no	no	no	no	yes	yes	no	no	no
38	con25	38	13	control	49	female	58.4	160	22.81	2	Elective	Gastrointestinal	no		yes	shell	2		no	no	no	no	no		no		yes	no	no	no	yes	no	NA	NA	NA	yes	yes	no	no	no	no	no	no	no	yes	yes	no	no	no
39	con26	39	13	control	41	female	49	152	21.21	2	Elective	Gastrointestinal	no		no		2		no	no	no	no	no		no		yes	no	no	no	yes	no	NA	NA	NA	yes	yes	no	no	no	no	no	no	no	yes	yes	no	no	no
40	14	40	14	case	61	female	65	159	25.71	2	Elective	Intra-abdominal	no		no		2		no	no	no	no	yes	amlodipine,hctz,losartan	no		yes	no	no	no	yes	yes	2	2	1	yes	yes	no	no	no	no	no	no	no	yes	yes	no	no	no
41	con27	41	14	control	51	male	52	163	19.57	2	Elective	Intra-abdominal	yes	paracetamol	no		2		no	no	no	no	no		no		yes	no	no	no	yes	no	NA	NA	NA	yes	yes	no	no	no	no	no	no	no	yes	yes	no	yes	no
42	con28	42	14	control	64	female	44.8	156	18.41	2	Elective	Intra-abdominal	no		no		2		no	no	no	no	no		no		yes	no	no	no	yes	no	NA	NA	NA	yes	yes	no	no	no	no	no	no	no	yes	yes	no	no	no
43	15	43	15	case	50	male	73.8	158	29.56	2	Elective	Gastrointestinal	no		no		2		no	no	no	no	no		no		no	NA	NA	NA	NA	yes	1	2	2	no	NA	NA	NA	NA	NA	NA	NA	NA	no	NA	NA	NA	NA
44	con29	44	15	control	58	male	49.6	156	20.38	2	Elective	Gastrointestinal	no		no		2		no	no	no	no	no		no		yes	no	yes	no	no	no	NA	NA	NA	yes	yes	no	no	no	no	no	no	no	yes	yes	no	no	no
45	con30	45	15	control	55	female	50.7	155	21.1	2	Elective	Gastrointestinal	yes	doxycycline	no		2		no	no	yes	no	yes	Enalapril	no		no	NA	NA	NA	NA	yes	1	2	2	no	NA	NA	NA	NA	NA	NA	NA	NA	no	NA	NA	NA	NA
46	16	46	16	case	53	female	49.7	149	22.39	2	Elective	Gynecology	no		no		2		no	no	no	no	no		no		yes	no	no	no	yes	no	NA	NA	NA	yes	yes	yes	no	no	no	no	no	no	yes	yes	no	yes	no
47	con31	47	16	control	35	female	112	157	45.44	3	Elective	Gynecology	no		no		2		no	no	no	no	yes	metoprolol,losartan	no		yes	no	no	no	yes	yes	2	1	2	yes	yes	no	no	no	no	no	no	no	yes	yes	no	no	no
48	con32	48	16	control	32	female	44.3	143	21.66	1	Elective	Gynecology	no		no		2		no	no	no	no	no		no		yes	no	no	no	yes	yes	2	1	2	yes	yes	no	no	no	no	no	no	no	yes	yes	no	yes	no
49	17	49	17	case	57	female	59.4	162	22.63	2	Elective	Gastrointestinal	yes	tramadol	no		2		no	no	no	no	no		no		no	NA	NA	NA	NA	yes	1	2	2	no	NA	NA	NA	NA	NA	NA	NA	NA	no	NA	NA	NA	NA
50	con33	50	17	control	57	male	63	167	22.59	2	Elective	Gastrointestinal	no		no		2		no	no	no	no	no		no		no	NA	NA	NA	NA	yes	1	2	2	no	NA	NA	NA	NA	NA	NA	NA	NA	no	NA	NA	NA	NA
51	con34	51	17	control	52	female	51	162	19.43	2	Elective	Gastrointestinal	no		no		2		no	no	no	no	no		no		no	NA	NA	NA	NA	yes	1	2	2	no	NA	NA	NA	NA	NA	NA	NA	NA	no	NA	NA	NA	NA
52	18	52	18	case	30	female	57.7	155	24.02	1	Elective	Gynecology	no		no		2		no	no	no	no	no		no		yes	no	no	no	yes	no	NA	NA	NA	yes	yes	no	no	no	no	no	no	no	yes	yes	no	no	no
53	con35	53	18	control	34	female	53.8	153.8	22.74	1	Elective	Gynecology	no		no		2		no	no	no	no	no		no		yes	no	no	no	yes	no	NA	NA	NA	yes	yes	no	no	no	no	no	no	no	yes	yes	no	no	no
54	con36	54	18	control	47	female	48.6	150	21.6	2	Elective	Gynecology	no		no		2		no	no	no	no	yes	no medication	no		yes	no	no	no	yes	no	NA	NA	NA	yes	yes	no	no	no	no	no	no	no	yes	yes	no	no	no
55	19	55	19	case	48	female	67.5	154	28.46	2	Elective	Gynecology	no		no		2		no	no	no	no	no		no		yes	no	no	no	yes	yes	2	1	2	yes	yes	yes	no	no	no	no	no	no	yes	yes	no	no	no
56	con37	56	19	control	35	female	55.6	151	24.38	2	Elective	Gynecology	no		no		2		no	no	no	no	no		no		yes	no	no	no	yes	yes	2	1	2	yes	yes	no	no	no	no	no	no	no	yes	yes	no	yes	no
57	con38	57	19	control	51	female	80	168	28.34	2	Elective	Gynecology	no		no		2		no	no	no	no	no		no		yes	no	no	no	yes	no	NA	NA	NA	yes	yes	no	no	no	no	no	no	no	yes	yes	no	yes	no
58	20	58	20	case	43	female	55.2	148	25.2	2	Elective	Vascular	no		no		2		no	yes	no	no	no		no		no	NA	NA	NA	NA	yes	1	2	2	no	NA	NA	NA	NA	NA	NA	NA	NA	yes	yes	no	no	no
59	con39	59	20	control	64	female	38.6	147	17.86	2	Elective	Vascular	no		no		2		no	no	no	no	no		no		no	NA	NA	NA	NA	yes	1	2	2	no	NA	NA	NA	NA	NA	NA	NA	NA	no	NA	NA	NA	NA
60	con40	60	20	control	56	female	78.5	158	31.45	2	Elective	Vascular	no		no		2		no	no	no	no	no		no		no	NA	NA	NA	NA	yes	1	2	2	no	NA	NA	NA	NA	NA	NA	NA	NA	yes	yes	no	no	no
61	21	61	21	case	69	female	47.2	153	20.16	2	Elective	Gynecology	no		no		2		no	no	no	no	yes	hydralazine	no		yes	no	no	no	yes	yes	2	1	2	yes	yes	yes	no	no	no	no	no	no	yes	yes	yes	yes	no
62	con41	62	21	control	78	female	53	147	24.53	2	Elective	Gynecology	no		no		2		no	no	no	no	no		no		yes	no	no	no	yes	yes	2	1	2	yes	yes	no	no	no	no	no	no	no	yes	yes	no	no	no
63	con42	63	21	control	68	female	55	142	27.28	2	Elective	Gynecology	no		no		2		no	no	no	no	yes	amlodipine	no		yes	no	no	no	yes	no	NA	NA	NA	yes	yes	no	no	no	no	no	no	no	yes	yes	no	yes	no
64	22	64	22	case	62	male	76.8	176	24.79	3	Elective	Cardiac	no		no		2		no	no	no	no	yes	metoprolol	no		yes	no	no	no	yes	no	NA	NA	NA	yes	yes	yes	no	no	no	no	no	no	yes	yes	yes	no	no
65	con43	65	22	control	64	male	68	167	24.38	3	Elective	Cardiac	no		no		2		no	no	yes	no	yes	no treatment	no		yes	no	no	no	yes	no	NA	NA	NA	yes	yes	no	no	no	no	no	no	no	yes	yes	no	no	no
66	con44	66	22	control	61	female	62	155	25.81	3	Elective	Cardiac	no		yes	Shrimp	2		no	no	no	no	yes	losartan	no		yes	no	no	no	yes	no	NA	NA	NA	yes	yes	no	no	no	no	no	no	no	yes	yes	no	no	no
67	23	67	23	case	56	female	78.5	158	31.45	2	Elective	Vascular	no		no		2		no	no	no	no	no		no		no	NA	NA	NA	NA	yes	1	2	2	no	NA	NA	NA	NA	NA	NA	NA	NA	yes	yes	no	no	no
68	con45	68	23	control	43	female	61	152	26.4	2	Elective	Vascular	no		no		2		no	no	no	no	yes	amlodipine	no		no	NA	NA	NA	NA	yes	1	2	2	no	NA	NA	NA	NA	NA	NA	NA	NA	no	NA	NA	NA	NA
69	con46	69	23	control	59	female	61.8	156	25.39	1	Elective	Vascular	no		no		2		no	no	no	no	no		no		no	NA	NA	NA	NA	yes	1	2	2	no	NA	NA	NA	NA	NA	NA	NA	NA	no	NA	NA	NA	NA
70	24	70	24	case	32	male	77.6	172	26.23	1	Elective	Orthopedic	no		no		2		no	no	no	no	no		no		no	NA	NA	NA	NA	yes	1	1	2	no	NA	NA	NA	NA	NA	NA	NA	NA	no	NA	NA	NA	NA
71	con47	71	24	control	34	male	63	165	23.14	1	Elective	Orthopedic	no		no		2		no	no	no	no	no		no		no	NA	NA	NA	NA	yes	1	1	2	no	NA	NA	NA	NA	NA	NA	NA	NA	no	NA	NA	NA	NA
72	con48	72	24	control	34	male	63	165	23.14	1	Elective	Orthopedic	no		no		2		no	no	no	no	no		no		no	NA	NA	NA	NA	yes	1	1	2	no	NA	NA	NA	NA	NA	NA	NA	NA	no	NA	NA	NA	NA
73	25	73	25	case	45	female	74	168	26.22	2	Elective	Gynecology	no		no		2		no	no	no	no	yes	amlodipine,enalapril	no		yes	no	no	no	yes	yes	2	1	2	yes	yes	yes	no	no	no	no	no	no	yes	no	no	yes	yes
74	con49	74	25	control	53	female	59.9	165	22	2	Elective	Gynecology	no		no		2		no	no	no	no	no		no		yes	no	no	no	yes	no	NA	NA	NA	yes	yes	no	no	no	no	no	no	no	yes	yes	no	no	no
75	con50	75	25	control	60	female	50	154	21.08	2	Elective	Gynecology	no		no		2		no	no	no	no	no		no		yes	no	no	no	yes	yes	2	1	2	yes	yes	no	no	no	no	no	no	no	yes	yes	no	no	no
76	26	76	26	case	42	female	77	160	30.08	2	Elective	Orthopedic	yes	contrast,diclofenac,celecoxib,ultracet	no		2		no	no	no	no	no		no		yes	no	no	no	yes	no	NA	NA	NA	yes	yes	yes	no	no	no	no	no	no	yes	yes	yes	no	no
77	con51	77	26	control	41	female	49.5	153	21.15	2	Elective	Orthopedic	yes	don't know the name	no		2		no	no	no	no	no		no		yes	no	no	no	yes	no	NA	NA	NA	yes	yes	no	no	no	no	no	no	no	yes	yes	no	no	no
78	con52	78	26	control	53	male	80.9	166	29.36	2	Elective	Orthopedic	yes	dicloxacillin	no		2		no	no	no	no	no		yes	lorazepam,diazepam,perphenazine,chlopromaz	yes	no	no	no	yes	no	NA	NA	NA	yes	yes	no	no	no	no	no	no	no	yes	yes	no	no	no
79	27	79	27	case	40	female	55	161	21.22	2	Elective	Orthopedic	no		no		2		no	no	no	no	no		no		yes	no	no	no	yes	no	NA	NA	NA	yes	yes	yes	no	no	no	no	no	no	yes	yes	yes	yes	no
80	con53	80	27	control	31	male	57	160	22.27	3	Elective	Orthopedic	no		no		2		no	no	no	no	no		no		yes	no	no	no	yes	no	NA	NA	NA	yes	yes	no	no	no	no	no	no	no	yes	yes	no	yes	no
81	con54	81	27	control	57	male	57	175	18.61	2	Emergency	Orthopedic	no		no		2		no	no	no	no	no		no		yes	no	no	no	yes	no	NA	NA	NA	yes	yes	no	no	no	no	no	no	no	yes	yes	no	no	no
82	28	82	28	case	31	male	57	160	22.27	3	Elective	Orthopedic	no		no		2		no	no	no	no	no		no		yes	no	no	no	yes	no	NA	NA	NA	yes	yes	yes	no	no	no	no	no	no	yes	no	no	yes	yes
83	con55	83	28	control	44	male	50	160	19.53	3	Elective	Orthopedic	no		no		2		no	no	no	no	yes	nifedipine	no		yes	no	no	no	yes	no	NA	NA	NA	yes	yes	no	no	no	no	no	no	no	yes	no	no	yes	no
84	con56	84	28	control	31	male	55	177	17.56	3	Elective	Orthopedic	no		no		2		no	no	no	no	no		no		yes	no	no	no	yes	no	NA	NA	NA	yes	yes	no	no	no	no	no	no	no	yes	yes	no	no	no
85	29	85	29	case	56	female	80	155	33.3	3	Elective	Remote Area (Cath lab, X-Ray, NK	yes	Tienam	no		2		no	no	no	no	no		no		yes	no	no	no	yes	no	NA	NA	NA	yes	yes	yes	no	no	no	no	no	no	yes	yes	yes	no	no
86	con57	86	29	control	60	male	54	170	18.69	2	Elective	Remote Area (Cath lab, X-Ray, NK	no		no		2		no	no	no	no	no		no		yes	no	no	no	yes	no	NA	NA	NA	yes	yes	no	no	no	no	no	no	no	yes	yes	no	no	no
87	con58	87	29	control	37	male	50	150	22.22	2	Elective	Remote Area (Cath lab, X-Ray, NK	no		no		2		no	no	no	no	no		no		yes	no	no	no	yes	no	NA	NA	NA	yes	yes	no	no	no	no	no	no	no	yes	yes	no	no	no
88	30	88	30	case	25	male	97.5	175	31.84	2	Elective	Orthopedic	no		yes	seafood	2		no	no	no	no	no		no		yes	no	no	no	yes	yes	2	1	2	yes	yes	yes	no	no	no	no	no	no	yes	yes	yes	no	no
89	con59	89	30	control	60	male	59	166	21.41	2	Elective	Orthopedic	no		no		2		no	no	no	no	no		no		yes	no	no	yes	no	no	NA	NA	NA	yes	yes	no	no	no	no	no	no	no	yes	yes	no	no	no
90	con60	90	30	control	51	male	70.7	166	25.66	2	Elective	Orthopedic	no		no		2		no	no	no	no	no		no		yes	no	no	yes	no	no	NA	NA	NA	yes	yes	no	no	no	no	no	no	no	yes	yes	no	no	no
91	31	91	31	case	67	female	58.8	150	26.13	2	Elective	Orthopedic	yes	cefazolin	no		2		no	no	no	no	yes	amlodpine,enalapril	no		yes	no	no	no	yes	no	NA	NA	NA	yes	yes	no	no	no	no	no	no	no	yes	yes	no	no	no
92	con61	92	31	control	66	male	65	160	25.39	3	Elective	Orthopedic	no		no		2		no	no	no	no	yes	enalapril,hydralazin	no		no	NA	NA	NA	NA	yes	1	2	2	no	NA	NA	NA	NA	NA	NA	NA	NA	yes	no	no	yes	no
93	con62	93	31	control	82	female	52	145	24.73	3	Elective	Orthopedic	no		no		2		no	no	no	no	yes	hydralazine,furosemide	no		yes	no	no	no	yes	yes	2	1	2	yes	yes	no	no	no	no	no	no	no	yes	yes	no	no	no
94	32	94	32	case	44	female	52.4	156	21.53	2	Emergency	Gynecology	no		no		2		no	no	no	no	no		no		yes	no	no	no	yes	yes	2	1	2	yes	yes	yes	no	no	no	no	no	no	yes	yes	yes	no	no
95	con63	95	32	control	39	female	58.7	157	23.81	1	Elective	Gynecology	no		no		2		no	no	no	no	no		no		yes	no	no	no	yes	yes	2	1	2	yes	yes	no	no	no	no	no	no	no	yes	no	no	yes	no
96	con64	96	32	control	39	female	70	158	28.04	2	Elective	Gynecology	no		no		2		no	no	no	no	yes	enalapril,amlodipine	no		yes	no	no	no	yes	yes	2	1	2	yes	yes	no	no	no	no	no	no	no	yes	yes	no	no	no
97	33	97	33	case	47	female	62.5	160	24.41	1	Elective	Gynecology	no		no		2		no	no	no	no	no		no		yes	no	no	no	yes	no	NA	NA	NA	yes	yes	yes	no	no	no	no	no	no	yes	no	no	yes	yes
98	con65	98	33	control	46	female	57.2	154	24.12	2	Elective	Gynecology	no		no		2		no	no	no	no	no		no		yes	no	no	no	yes	yes	2	1	2	yes	yes	no	no	no	no	no	no	no	yes	no	no	yes	no
99	con66	99	33	control	36	female	50	162	19.05	2	Emergency	Gynecology	no		no		2		no	no	no	no	no		no		yes	no	no	no	yes	no	NA	NA	NA	yes	yes	no	no	no	no	no	no	no	yes	yes	no	yes	no
100	34	100	34	case	35	female	45.5	148	20.77	2	Elective	Gynecology	no		no		2		no	no	no	no	no		no		yes	no	no	no	yes	yes	2	1	2	yes	yes	yes	no	no	no	no	no	no	yes	no	no	yes	yes
101	con67	101	34	control	21	female	56.1	164.5	20.73	2	Emergency	Gynecology	no		no		2		no	no	no	no	no		no		yes	no	no	no	yes	no	NA	NA	NA	yes	yes	no	no	no	no	no	no	no	yes	no	no	yes	no
102	con68	102	34	control	49	female	62.4	163	23.49	2	Elective	Gynecology	no		no		2		no	no	no	no	yes	losartan,amlodipine	no		yes	no	no	no	yes	yes	2	1	2	yes	yes	no	no	no	no	no	no	no	yes	yes	no	yes	no
103	35	103	35	case	25	female	58	152	25.1	2	Elective	Gynecology	no		no		2		no	no	no	no	no		no		yes	no	no	no	yes	no	NA	NA	NA	yes	yes	no	no	no	no	no	no	no	yes	no	no	yes	yes
104	con69	104	35	control	30	female	44.1	152	19.09	2	Emergency	Gynecology	no		no		2		no	no	no	no	no		no		yes	no	no	no	yes	no	NA	NA	NA	yes	yes	no	no	no	no	no	no	no	yes	yes	no	no	no
105	con70	105	35	control	38	female	75	167	26.89	2	Elective	Gynecology	no		no		2		no	no	no	no	no		no		yes	no	no	no	yes	no	NA	NA	NA	yes	yes	no	no	no	no	no	no	no	yes	no	no	yes	no
106	36	106	36	case	25	female	40	153	17.09	2	Elective	Gynecology	no		no		2		no	no	no	no	no		no		yes	no	no	no	yes	yes	2	1	2	yes	yes	yes	no	no	no	no	no	no	yes	no	no	yes	yes
107	con71	107	36	control	30	female	56	168	19.84	2	Emergency	Gynecology	no		no		2		no	no	no	no	no		no		yes	no	no	no	yes	yes	2	1	2	yes	yes	no	no	no	no	no	no	no	yes	yes	no	yes	no
108	con72	108	36	control	38	female	72	157	29.21	2	Elective	Gynecology	no		no		2		no	no	no	no	no		no		yes	no	no	no	yes	yes	2	1	2	yes	yes	no	no	no	no	no	no	no	yes	no	no	yes	no
109	37	109	37	case	51	female	62	152	26.84	2	Elective	ENT	no		yes	shrimp	2		no	no	no	no	no		no		yes	no	no	no	yes	no	NA	NA	NA	yes	yes	yes	no	no	no	no	no	no	yes	yes	yes	no	no
110	con73	110	37	control	62	female	65	154	27.41	2	Elective	ENT	no		no		2		no	no	no	no	no		no		yes	no	no	no	yes	no	NA	NA	NA	yes	yes	no	no	no	no	no	no	no	yes	yes	no	no	no
111	con74	111	37	control	63	female	62.5	165	22.96	2	Elective	ENT	no		no		2		no	no	no	no	no		no		yes	no	no	no	yes	no	NA	NA	NA	yes	yes	no	no	no	no	no	no	no	yes	yes	no	yes	no
112	38	112	38	case	69	female	30.8	140.5	15.6	2	Elective	Gastrointestinal	no		no		2		no	no	no	no	yes	amlodipine	no		yes	no	no	no	yes	no	NA	NA	NA	yes	yes	no	no	no	no	no	no	no	yes	yes	no	no	no
113	con75	113	38	control	76	male	52.5	155	21.85	3	Elective	Gastrointestinal	no		no		2		no	no	no	no	yes	atenolol	no		yes	no	no	no	yes	yes	2	1	2	yes	yes	no	no	no	no	no	no	no	yes	yes	no	no	no
114	con76	114	38	control	66	female	64.8	157	26.29	2	Elective	Gastrointestinal	no		no		2		no	no	no	no	yes	losartan	no		yes	no	no	no	yes	no	NA	NA	NA	yes	yes	no	no	no	no	no	no	no	yes	yes	no	no	no
115	39	115	39	case	48	female	56	145	26.63	2	Elective	Gastrointestinal	no		no		2		no	no	no	no	no		no		yes	no	no	no	yes	no	NA	NA	NA	yes	yes	no	no	no	no	no	no	no	yes	yes	no	no	no
116	con77	116	39	control	49	male	66	161	25.46	2	Elective	Gastrointestinal	no		no		1	contrast	no	no	no	no	no		no		yes	no	no	no	yes	yes	2	1	2	yes	yes	no	no	no	no	no	no	no	yes	yes	no	no	no
117	con78	117	39	control	59	female	61	158	24.44	3	Emergency	Gastrointestinal	no		no		2		no	no	no	no	yes	nifedipine	no		yes	no	no	no	yes	yes	2	1	2	yes	yes	no	no	no	no	no	no	no	yes	yes	no	yes	no
118	40	118	40	case	2	female	10.2	87	13.48	3	Elective	Remote Area (Cath lab, X-Ray, NK	no		no		2		no	no	no	no	no		no		yes	no	no	no	yes	no	NA	NA	NA	yes	no	no	no	no	no	no	yes	yes	yes	yes	yes	no	no
119	con79	119	40	control	3	female	9.8	82.5	14.4	3	Elective	Remote Area (Cath lab, X-Ray, NK	no		no		2		no	no	no	no	no		no		yes	no	no	no	yes	no	NA	NA	NA	yes	no	no	no	no	no	no	yes	no	yes	yes	no	no	no
120	con80	120	40	control	1	male	8.8	74	16.07	3	Elective	Remote Area (Cath lab, X-Ray, NK	no		no		2		no	no	no	no	no		no		yes	no	no	no	yes	no	NA	NA	NA	yes	no	no	no	no	no	no	yes	no	yes	yes	no	no	no
121	41	121	41	case	39	male	68	165	24.98	2	Elective	Gastrointestinal	no		no		2		no	no	no	no	no		no		no	NA	NA	NA	NA	yes	1	2	2	no	NA	NA	NA	NA	NA	NA	NA	NA	no	NA	NA	NA	NA
122	con81	122	41	control	61	male	55	165	20.2	1	Elective	Gastrointestinal	no		no		2		no	no	no	no	no		no		no	NA	NA	NA	NA	yes	1	2	2	no	NA	NA	NA	NA	NA	NA	NA	NA	no	NA	NA	NA	NA
123	con82	123	41	control	38	male	76	167	27.25	2	Elective	Gastrointestinal	no		no		2		no	no	no	no	yes	losartan	no		no	NA	NA	NA	NA	yes	1	2	2	no	NA	NA	NA	NA	NA	NA	NA	NA	no	NA	NA	NA	NA
124	42	124	42	case	26	female	60	159	23.73	2	Elective	Orthopedic	no		no		2		no	no	no	no	no		no		yes	no	no	no	yes	no	NA	NA	NA	yes	yes	yes	no	no	no	no	no	no	yes	no	no	yes	yes
125	con83	125	42	control	30	male	55	165	20.2	2	Elective	Orthopedic	no		no		2		no	no	no	no	no		no		no	NA	NA	NA	NA	yes	1	1	2	no	NA	NA	NA	NA	NA	NA	NA	NA	no	NA	NA	NA	NA
126	con84	126	42	control	27	female	45	150	20	2	Elective	Orthopedic	no		no		2		no	no	no	no	no		no		yes	no	no	no	yes	no	NA	NA	NA	yes	yes	no	no	no	no	no	no	no	yes	yes	no	yes	no
127	43	127	43	case	31	female	83	160	32.42	2	Emergency	Obstetrics (only C/S)	no		no		2		no	no	no	no	no		no		no	NA	NA	NA	NA	yes	1	2	2	no	NA	NA	NA	NA	NA	NA	NA	NA	yes	no	no	yes	yes
128	con85	128	43	control	35	female	65.4	163	24.62	2	Elective	Obstetrics (only C/S)	no		no		2		no	no	no	no	no		no		no	NA	NA	NA	NA	yes	1	2	2	no	NA	NA	NA	NA	NA	NA	NA	NA	yes	no	no	yes	no
129	con86	129	43	control	29	female	66	153	28.19	2	Emergency	Obstetrics (only C/S)	no		no		2		no	no	no	no	no		no		no	NA	NA	NA	NA	yes	1	2	2	no	NA	NA	NA	NA	NA	NA	NA	NA	yes	yes	no	yes	no
130	44	130	44	case	45	male	65	165	23.88	2	Elective	Orthopedic	yes	unknown	yes	shrimp	2		no	no	no	no	no		no		yes	no	no	yes	no	yes	1	2	2	yes	yes	yes	no	no	no	no	no	no	yes	yes	yes	no	no
131	con87	131	44	control	31	male	57	179	17.79	2	Elective	Orthopedic	no		no		2		no	no	no	no	no		no		yes	no	yes	no	no	yes	1	2	2	yes	yes	no	no	no	no	no	no	no	yes	yes	no	yes	no
132	con88	132	44	control	57	male	87	165	31.96	2	Elective	Orthopedic	yes	itraconazole,cephalaxin,clindamycin,roxith	no		2		no	no	no	no	no		no		no	NA	NA	NA	NA	yes	1	1	2	no	NA	NA	NA	NA	NA	NA	NA	NA	yes	yes	no	no	no
133	45	133	45	case	24	female	50	156	20.55	1	Emergency	Orthopedic	no		no		2		no	no	no	no	no		no		yes	no	no	no	yes	no	NA	NA	NA	yes	yes	yes	no	no	no	no	no	no	yes	yes	no	yes	yes
134	con89	134	45	control	25	male	75	169	26.26	2	Elective	Orthopedic	no		no		2		no	no	no	no	no		no		yes	no	yes	no	no	yes	2	1	2	yes	yes	no	no	no	no	no	no	no	yes	yes	no	no	no
135	con90	135	45	control	25	male	95.5	175	31.18	2	Elective	Orthopedic	no		yes	seafood	2		no	no	no	no	no		no		no	NA	NA	NA	NA	yes	2	1	2	no	NA	NA	NA	NA	NA	NA	NA	NA	yes	yes	no	no	no
136	46	136	46	case	46	male	90	175	29.39	3	Emergency	Neurology	no		no		2		no	no	no	no	no		no		yes	no	no	no	yes	no	NA	NA	NA	yes	yes	no	no	no	no	no	no	no	yes	yes	no	no	no
137	con91	137	46	control	56	female	46.8	162	17.83	3	Emergency	Neurology	no		no		2		no	no	no	no	no		no		yes	no	no	no	yes	no	NA	NA	NA	yes	yes	no	no	no	no	no	no	no	yes	yes	no	no	no
138	con92	138	46	control	49	male	58	165	21.3	3	Elective	Neurology	no		no		2		no	no	no	no	no		no		yes	no	no	no	yes	no	NA	NA	NA	yes	yes	no	no	no	no	no	no	no	yes	yes	no	no	no
139	47	139	47	case	3	male	15.3	96	16.6	2	Elective	Remote Area (Cath lab, X-Ray, NK	no		no		2		no	no	no	no	no		no		yes	no	no	no	yes	no	NA	NA	NA	yes	yes	yes	no	no	no	no	no	no	yes	yes	yes	no	no
140	con93	140	47	control	2	female	9.7	86	13.12	3	Elective	Remote Area (Cath lab, X-Ray, NK	no		no		2		no	no	no	no	no		no		yes	no	no	no	yes	no	NA	NA	NA	yes	no	no	no	no	no	no	yes	no	yes	yes	no	no	no
141	con94	141	47	control	6	female	21.1	126.1	13.27	3	Elective	Remote Area (Cath lab, X-Ray, NK	no		no		2		no	no	no	no	no		no		yes	no	no	no	yes	no	NA	NA	NA	yes	yes	no	no	no	no	no	no	no	yes	yes	no	no	no
142	48	142	48	case	40	male	82.6	175	26.97	2	Elective	Orthopedic	no		no		2		no	no	no	no	no		no		yes	no	no	yes	no	no	NA	NA	NA	yes	yes	no	no	no	no	no	no	no	yes	yes	no	yes	yes
143	con95	143	48	control	63	male	73.5	164	27.33	2	Elective	Orthopedic	no		no		2		no	no	no	no	yes	losartan,metoprolol	no		yes	no	no	no	yes	no	NA	NA	NA	yes	yes	no	no	no	no	no	no	no	yes	no	no	yes	no
144	con96	144	48	control	25	male	51	162	19.43	2	Elective	Orthopedic	no		no		2		no	no	no	no	no		no		yes	no	yes	no	no	yes	2	1	2	yes	yes	no	no	no	no	no	no	no	yes	yes	no	no	no
145	49	145	49	case	41	female	65	161	25.08	2	Elective	Orthopedic	no		no		2		no	no	no	no	no		no		no	NA	NA	NA	NA	yes	2	1	2	no	NA	NA	NA	NA	NA	NA	NA	NA	no	NA	NA	NA	NA
146	con97	146	49	control	31	male	72	169	25.21	2	Elective	Orthopedic	no		no		2		no	no	no	no	no		no		yes	no	no	no	yes	yes	2	1	2	yes	yes	no	no	no	no	no	no	no	yes	yes	no	no	no
147	con98	147	49	control	48	male	77	165	28.28	3	Elective	Orthopedic	no		no		2		no	no	no	no	yes	bisoprolol	no		yes	no	yes	no	no	yes	2	1	2	yes	yes	no	no	no	no	no	no	no	yes	yes	no	no	no
148	50	148	50	case	23	female	64.7	160.5	25.12	2	Emergency	Gynecology	yes	doxyxyclin	no		2		no	no	no	no	no		no		yes	no	no	no	yes	no	NA	NA	NA	yes	yes	yes	no	no	no	no	no	no	yes	yes	yes	no	no
149	con99	149	50	control	30	female	88.6	156	36.41	3	Elective	Gynecology	no		no		2		no	no	no	no	no		no		yes	no	no	no	yes	yes	2	1	2	yes	yes	no	no	no	no	no	no	no	yes	yes	no	no	no
150	con100	150	50	control	45	female	58.9	158	23.59	2	Elective	Gynecology	no		no		2		no	no	no	no	no		no		yes	no	no	no	yes	yes	2	1	2	yes	yes	no	no	no	no	no	no	no	yes	no	no	yes	no
151	51	151	51	case	24	female	47	165	17.26	2	Emergency	Intra-abdominal	yes	unknown drug	no		2		no	no	no	no	no		no		yes	no	no	no	yes	no	NA	NA	NA	yes	yes	no	no	no	no	no	no	no	yes	yes	no	no	no
152	con101	152	51	control	23	female	49	155	20.4	2	Emergency	Intra-abdominal	no		no		2		no	no	no	no	no		no		yes	no	no	no	yes	no	NA	NA	NA	yes	yes	no	no	no	no	no	no	no	yes	no	no	yes	no
153	con102	153	51	control	21	female	50	160	19.53	2	Emergency	Intra-abdominal	no		no		2		no	no	no	no	no		no		yes	no	no	no	yes	no	NA	NA	NA	yes	yes	no	no	no	no	no	no	no	yes	no	no	yes	no
154	52	154	52	case	26	female	76	165	27.92	2	Emergency	Obstetrics (only C/S)	no		no		2		no	no	no	no	no		no		no	NA	NA	NA	NA	yes	1	2	2	no	NA	NA	NA	NA	NA	NA	NA	NA	yes	no	no	yes	yes
155	con103	155	52	control	27	female	78	159	30.85	2	Elective	Obstetrics (only C/S)	no		no		2		no	no	no	no	no		no		no	NA	NA	NA	NA	yes	1	2	2	no	NA	NA	NA	NA	NA	NA	NA	NA	yes	no	no	yes	no
156	con104	156	52	control	28	female	65.1	153	27.81	2	Elective	Obstetrics (only C/S)	no		no		2		no	no	no	no	no		no		no	NA	NA	NA	NA	yes	1	2	2	no	NA	NA	NA	NA	NA	NA	NA	NA	yes	no	no	yes	no
157	53	157	53	case	46	male	69	163	25.97	2	Elective	Intra-abdominal	no		no		2		no	no	no	no	no		no		no	NA	NA	NA	NA	yes	1	2	2	no	NA	NA	NA	NA	NA	NA	NA	NA	no	NA	NA	NA	NA
158	con105	158	53	control	57	male	70	170	24.22	2	Emergency	Intra-abdominal	no		no		2		no	no	no	no	no		no		yes	no	no	no	yes	yes	1	2	2	yes	yes	no	no	no	no	no	no	no	yes	yes	no	no	no
159	con106	159	53	control	61	male	61.6	162	23.47	2	Elective	Intra-abdominal	yes	bactrim	no		2		no	no	no	no	yes	amlodipine,valsartan	no		yes	no	no	no	yes	no	NA	NA	NA	yes	yes	no	no	no	no	no	no	no	yes	yes	no	no	no
160	54	160	54	case	50	female	50	153	21.36	2	Elective	Orthopedic	yes	pethidine,midazolam,sulfasalazine	no		2		no	no	no	no	no		no		yes	no	no	no	yes	no	NA	NA	NA	yes	yes	yes	no	no	no	no	no	no	yes	yes	yes	no	no
161	con107	161	54	control	45	female	55	158	22.03	2	Elective	Orthopedic	no		no		2		no	no	no	no	no		no		yes	no	no	no	yes	no	NA	NA	NA	yes	yes	no	no	no	no	no	no	no	yes	yes	no	no	no
162	con108	162	54	control	20	female	52	160	20.31	2	Elective	Orthopedic	no		no		2		no	no	no	no	no		no		yes	no	no	no	yes	no	NA	NA	NA	yes	yes	no	no	no	no	no	no	no	yes	no	no	yes	no
163	55	163	55	case	58	female	78.7	161	30.36	2	Elective	ENT	no		no		2		no	yes	no	no	yes	amlodipine,losartan,propanolol	no		yes	no	no	no	yes	no	NA	NA	NA	yes	yes	yes	no	no	no	no	no	no	yes	yes	yes	no	no
164	con109	164	55	control	51	female	89.9	160	35.12	3	Elective	ENT	no		no		2		no	no	no	no	no		no		yes	no	no	no	yes	no	NA	NA	NA	yes	yes	no	no	no	no	no	no	no	yes	yes	no	no	no
165	con110	165	55	control	41	female	68.1	155	28.35	2	Elective	ENT	yes	ferrous fumarate	no		2		no	no	no	no	no		no		yes	no	no	no	yes	no	NA	NA	NA	yes	yes	no	no	no	no	no	no	no	yes	yes	no	no	no
166	56	166	56	case	26	female	70	165	25.71	2	Emergency	Orthopedic	no		no		2		no	no	no	no	no		no		no	NA	NA	NA	NA	yes	1	2	2	no	NA	NA	NA	NA	NA	NA	NA	NA	no	NA	NA	NA	NA
167	con111	167	56	control	34	female	77	157	31.24	2	Emergency	Orthopedic	no		no		2		no	no	no	no	no		no		no	NA	NA	NA	NA	yes	1	2	2	no	NA	NA	NA	NA	NA	NA	NA	NA	yes	yes	no	no	no
168	con112	168	56	control	51	male	73.7	155	30.68	2	Emergency	Orthopedic	yes	sulfalazine,amlodipine,morphine,ceftriaxon	no		2		no	no	no	no	yes	enalapril,hctz	no		yes	no	no	no	yes	no	NA	NA	NA	yes	yes	no	no	no	no	no	no	no	yes	yes	no	no	no
169	57	169	57	case	33	male	115	178	36.3	3	Emergency	Orthopedic	no		yes	seafood	2		no	no	no	no	no		no		yes	no	no	no	yes	no	NA	NA	NA	yes	yes	yes	no	no	no	no	no	no	yes	yes	no	no	no
170	con113	170	57	control	34	female	77	157	31.24	2	Emergency	Orthopedic	no		no		2		no	no	no	no	no		no		no	NA	NA	NA	NA	yes	1	2	2	no	NA	NA	NA	NA	NA	NA	NA	NA	yes	yes	no	no	no
171	con114	171	57	control	34	male	70	170	24.22	3	Elective	Orthopedic	no		no		2		no	no	no	no	no		no		yes	no	no	no	yes	no	NA	NA	NA	no	NA	NA	NA	NA	NA	NA	NA	NA	yes	no	no	yes	no
172	58	172	58	case	67	male	65	163	24.46	3	Elective	Genitourinary	no		no		2		no	no	no	no	no		no		yes	no	no	no	yes	no	NA	NA	NA	yes	yes	no	no	no	no	no	no	no	yes	yes	no	no	no
173	con115	173	58	control	67	female	74	158	29.64	3	Elective	Genitourinary	no		no		2		no	no	no	no	yes	diet control	no		yes	no	no	no	yes	no	NA	NA	NA	yes	yes	no	no	no	no	no	no	no	yes	yes	no	no	no
174	con116	174	58	control	80	female	55	156	22.6	3	Elective	Genitourinary	no		no		2		no	no	no	no	yes	hydralazine	no		no	NA	NA	NA	NA	yes	1	2	2	no	NA	NA	NA	NA	NA	NA	NA	NA	yes	yes	no	no	no
175	59	175	59	case	50	male	62	160	24.22	2	Elective	Vascular	no		no		2		no	no	no	no	yes	cardipine,hydralazine,metoprolol,nifedipin	no		yes	no	no	no	yes	no	NA	NA	NA	yes	yes	yes	no	no	no	no	no	no	yes	yes	yes	no	no
176	con117	176	59	control	63	male	62.2	175	20.31	3	Elective	Vascular	no		no		2		no	no	no	no	yes	bisoprolol,nifedipine	no		yes	no	no	no	yes	no	NA	NA	NA	yes	yes	no	no	no	no	no	no	no	yes	yes	no	no	no
177	con118	177	59	control	57	male	70	175	22.86	3	Elective	Vascular	no		no		2		no	no	no	no	yes	hydralazine,metoprolol,nifedipine	no		yes	no	no	no	yes	no	NA	NA	NA	yes	yes	no	no	no	no	no	no	no	yes	yes	no	no	no
178	60	178	60	case	12	female	31.6	133.5	17.73	2	Emergency	Gynecology	no		no		2		no	no	no	no	no		no		yes	no	yes	no	no	no	NA	NA	NA	yes	yes	yes	no	no	no	no	no	no	yes	yes	yes	no	no
179	con119	179	60	control	13	female	35	153	14.95	1	Elective	Gynecology	no		no		2		no	no	no	no	no		no		yes	no	yes	no	no	no	NA	NA	NA	yes	yes	no	no	no	no	no	no	no	yes	yes	no	no	no
180	con120	180	60	control	13	female	35	153	14.95	1	Elective	Gynecology	no		no		2		no	no	no	no	no		no		yes	no	yes	no	yes	no	NA	NA	NA	yes	yes	no	no	no	no	no	no	no	yes	yes	no	no	no
181	61	181	61	case	12	female	35	152	15.15	2	Elective	Orthopedic	no		yes	seafood	2		no	no	no	no	no		no		yes	no	no	yes	no	yes	2	1	2	yes	yes	yes	no	no	no	no	no	no	yes	yes	yes	yes	no
182	con121	182	61	control	13	female	36	147	16.66	1	Elective	Orthopedic	no		no		2		no	no	no	no	no		no		yes	no	no	yes	no	no	NA	NA	NA	yes	yes	no	no	no	no	no	no	no	yes	yes	no	yes	no
183	con122	183	61	control	10	female	40.4	133	22.8	2	Elective	Orthopedic	no		no		2		no	no	no	no	no		no		yes	no	no	no	yes	yes	1	2	2	yes	yes	no	no	no	no	no	no	no	yes	yes	no	yes	no
184	62	184	62	case	41	female	57.9	152	25.06	1	Elective	Gynecology	no		no		2		no	no	no	no	no		no		yes	no	no	yes	no	no	NA	NA	NA	yes	yes	no	no	no	no	no	no	no	yes	yes	no	no	no
185	con123	185	62	control	38	female	51.8	165	19.03	2	Elective	Gynecology	no		no		2		no	no	no	no	no		no		yes	no	no	no	yes	no	NA	NA	NA	yes	yes	no	no	no	no	no	no	no	yes	yes	no	no	no
186	con124	186	62	control	41	female	71.4	152	30.9	2	Elective	Gynecology	no		no		2		no	no	no	no	no		no		yes	no	no	no	yes	no	NA	NA	NA	yes	yes	no	no	no	no	no	no	no	yes	yes	no	no	no
187	63	187	63	case	41	female	71	155	29.55	2	Elective	Gynecology	no		no		2		no	no	no	no	no		no		yes	no	no	no	yes	no	NA	NA	NA	yes	yes	yes	no	no	no	no	no	no	yes	yes	yes	yes	no
188	con125	188	63	control	34	female	89.6	151	39.3	2	Elective	Gynecology	no		no		2		no	no	no	no	yes	no medication	no		yes	no	no	no	yes	yes	2	1	2	yes	yes	no	no	no	no	no	no	no	yes	yes	no	no	no
189	con126	189	63	control	24	female	55	155	22.89	3	Emergency	Gynecology	no		no		2		no	no	no	no	no		no		yes	no	no	no	yes	no	NA	NA	NA	yes	yes	no	no	no	no	no	no	no	yes	yes	no	no	no
190	64	190	64	case	45	female	55	155	22.89	2	Elective	Gynecology	no		no		2		no	no	no	no	no		no		yes	no	no	no	yes	yes	2	2	1	yes	yes	yes	no	no	no	no	no	no	yes	yes	yes	yes	no
191	con127	191	64	control	53	female	76.8	158	30.76	3	Elective	Gynecology	no		no		2		no	no	no	no	yes	amlodipine	no		yes	no	no	no	yes	yes	2	1	2	yes	yes	no	no	no	no	no	no	no	yes	yes	no	no	no
192	con128	192	64	control	42	female	81.3	154	34.28	2	Emergency	Gynecology	no		no		2		no	no	no	no	no		no		yes	no	no	no	yes	no	NA	NA	NA	yes	yes	no	no	no	no	no	no	no	yes	yes	no	yes	no
193	65	193	65	case	40	female	57	149	25.67	1	OPD	ENT	no		no		2		no	no	no	no	no		no		yes	no	no	no	yes	no	NA	NA	NA	yes	yes	yes	no	no	no	no	no	no	yes	no	no	yes	yes
194	con129	194	65	control	47	female	57	157	23.12	2	Elective	ENT	no		no		2		no	no	no	no	no		no		yes	no	no	no	yes	no	NA	NA	NA	yes	yes	no	no	no	no	no	no	no	yes	yes	no	no	no
195	con130	195	65	control	51	male	58.5	164	21.75	1	Elective	ENT	no		no		2		no	no	no	no	no		no		yes	no	no	no	yes	no	NA	NA	NA	yes	yes	no	no	no	no	no	no	no	yes	yes	no	no	no
196	66	196	66	case	24	male	65	178	20.52	2	Elective	Orthopedic	no		no		2		no	no	no	no	no		no		yes	no	no	no	yes	no	NA	NA	NA	yes	yes	yes	no	no	no	no	no	no	yes	no	no	yes	yes
197	con131	197	66	control	50	male	64	164	23.8	2	Emergency	Orthopedic	no		no		2		no	no	no	no	no		no		yes	no	no	no	yes	yes	2	1	2	yes	yes	no	no	no	no	no	no	no	yes	yes	no	yes	no
198	con132	198	66	control	46	male	60	170	20.76	2	Elective	Orthopedic	no		no		2		no	no	no	no	no		no		yes	no	no	yes	no	no	NA	NA	NA	yes	yes	no	no	no	no	no	no	no	yes	no	no	yes	no
199	67	199	67	case	8	male	19	120	13.19	1	Elective	Orthopedic	no		no		2		no	no	no	no	no		no		yes	no	no	no	yes	no	NA	NA	NA	yes	yes	yes	no	no	no	no	no	no	yes	yes	yes	no	no
200	con133	200	67	control	12	male	50	155	20.81	2	Elective	Orthopedic	no		no		2		no	no	no	no	no		no		yes	no	no	yes	no	yes	2	1	2	yes	yes	no	no	no	no	no	no	no	yes	yes	no	no	no
201	con134	201	67	control	9	male	36	117	26.3	2	Elective	Orthopedic	no		no		2		no	no	no	no	no		no		yes	no	no	no	yes	yes	2	1	2	yes	yes	no	no	no	no	no	no	no	yes	yes	no	no	no
202	68	202	68	case	19	male	49	168	17.36	2	Elective	Orthopedic	no		no		2		no	yes	no	no	no		no		yes	no	no	no	yes	no	NA	NA	NA	yes	yes	yes	no	no	no	no	no	no	yes	yes	no	yes	yes
203	con135	203	68	control	19	female	67	163	25.22	1	Elective	Orthopedic	no		no		2		no	no	no	no	no		no		yes	no	no	yes	no	no	NA	NA	NA	yes	yes	no	no	no	no	no	no	no	yes	yes	no	no	no
204	con136	204	68	control	27	male	65	180	20.06	2	Emergency	Orthopedic	no		no		2		no	no	no	no	no		no		yes	no	no	yes	yes	no	NA	NA	NA	yes	yes	no	no	no	no	no	no	no	yes	yes	no	no	no
205	69	205	69	case	68	female	74	153	31.61	2	Elective	Vascular	no		no		2		no	no	no	no	no		no		no	NA	NA	NA	NA	yes	1	2	2	no	NA	NA	NA	NA	NA	NA	NA	NA	yes	no	no	no	no
206	con137	206	69	control	74	male	72.2	162	27.51	2	Elective	Vascular	no		no		2		no	no	no	no	yes	amlodipine	no		no	NA	NA	NA	NA	yes	1	2	2	no	NA	NA	NA	NA	NA	NA	NA	NA	yes	yes	no	no	no
207	con138	207	69	control	73	male	53	162	20.2	3	Elective	Vascular	no		no		2		no	no	no	no	yes	enalapril,amlodipine	no		yes	no	no	no	yes	no	NA	NA	NA	yes	yes	no	no	no	no	no	no	no	yes	yes	no	no	no
208	70	208	70	case	25	female	54.4	160	21.25	2	Elective	Gynecology	no		no		2		no	no	no	no	no		no		yes	no	no	no	yes	yes	2	1	2	yes	yes	yes	no	no	no	no	no	no	yes	no	no	yes	yes
209	con139	209	70	control	27	female	54	160	21.09	2	Elective	Gynecology	no		no		2		no	no	no	no	no		no		yes	no	no	no	yes	no	NA	NA	NA	yes	yes	no	no	no	no	no	no	no	yes	yes	no	no	no
210	con140	210	70	control	34	female	57	154	24.03	2	Elective	Gynecology	no		no		2		no	no	no	no	no		no		yes	no	no	no	yes	no	NA	NA	NA	yes	yes	no	no	no	no	no	no	no	yes	yes	no	no	no
211	71	211	71	case	57	male	70	175	22.86	2	Emergency	Neurology	no		no		2		no	no	no	no	no		no		yes	no	no	no	yes	no	NA	NA	NA	yes	yes	no	no	no	no	no	no	no	yes	yes	no	no	no
212	con141	212	71	control	38	female	42.5	155	17.69	2	Elective	Neurology	no		no		2		no	no	no	no	no		no		yes	no	no	no	yes	no	NA	NA	NA	yes	yes	no	no	no	no	no	no	no	yes	yes	no	no	no
213	con142	213	71	control	48	female	58	160	22.66	3	Elective	Neurology	no		no		2		no	no	no	no	no		no		yes	no	no	no	yes	no	NA	NA	NA	yes	yes	no	no	no	no	no	no	no	yes	yes	no	no	no
214	72	214	72	case	44	male	101	177	32.24	2	Elective	Gastrointestinal	no		no		2		no	no	no	no	no		no		no	NA	NA	NA	NA	yes	1	2	2	no	NA	NA	NA	NA	NA	NA	NA	NA	no	NA	NA	NA	NA
215	con143	215	72	control	33	female	75	150	33.33	2	Elective	Gastrointestinal	yes	diclofenac	no		2		no	no	no	no	no		no		no	NA	NA	NA	NA	yes	1	2	2	no	NA	NA	NA	NA	NA	NA	NA	NA	no	NA	NA	NA	NA
216	con144	216	72	control	45	male	66.7	170	23.08	2	Elective	Gastrointestinal	yes	tramadol	no		2		no	no	no	no	no		no		no	NA	NA	NA	NA	yes	1	2	2	no	NA	NA	NA	NA	NA	NA	NA	NA	no	NA	NA	NA	NA
217	73	217	73	case	32	female	78	165	28.65	2	Elective	Orthopedic	no		no		2		no	no	no	no	no		no		yes	no	no	no	yes	no	NA	NA	NA	yes	yes	yes	no	no	no	no	no	no	yes	no	no	yes	yes
218	con145	218	73	control	42	female	59.2	158	23.71	2	Emergency	Orthopedic	no		no		2		no	no	no	no	no		no		no	NA	NA	NA	NA	yes	1	2	2	no	NA	NA	NA	NA	NA	NA	NA	NA	yes	yes	no	no	no
219	con146	219	73	control	25	male	62	168	21.97	2	Elective	Orthopedic	no		no		2		no	no	no	no	no		no		yes	no	no	no	yes	no	NA	NA	NA	yes	yes	no	no	no	no	no	no	no	yes	no	no	yes	no
220	74	220	74	case	43	female	54	162	20.58	1	Elective	Gynecology	no		no		2		no	no	no	no	no		no		yes	no	no	no	yes	no	NA	NA	NA	yes	yes	yes	no	no	no	no	no	no	yes	yes	yes	no	no
221	con147	221	74	control	55	female	49.5	150	22	2	Elective	Gynecology	no		yes	seafood	2		no	no	no	no	no		no		yes	no	no	no	yes	no	NA	NA	NA	yes	yes	no	no	no	no	no	no	no	yes	yes	no	no	no
222	con148	222	74	control	53	female	49.5	149	22.3	1	Elective	Gynecology	no		no		2		no	no	no	no	no		no		yes	no	no	no	yes	no	NA	NA	NA	yes	yes	no	no	no	no	no	no	no	yes	yes	no	no	no
223	75	223	75	case	36	female	65	168	23.03	2	Elective	Plastic	no		no		2		no	no	no	no	no		no		yes	no	yes	no	no	no	NA	NA	NA	yes	yes	yes	no	no	no	no	no	no	yes	yes	no	no	no
224	con149	224	75	control	53	male	53	167	19	3	Elective	Plastic	no		no		2		no	no	no	no	no		no		yes	no	no	no	yes	no	NA	NA	NA	yes	yes	no	no	no	no	no	no	no	yes	yes	no	no	no
225	con150	225	75	control	49	female	76	155	31.63	3	Emergency	Plastic	no		no		2		no	no	no	no	yes	enalapril,nifedipine	no		yes	no	no	yes	no	no	NA	NA	NA	yes	yes	no	no	no	no	no	no	no	yes	no	no	yes	no
226	76	226	76	case	42	male	70	164	26.03	2	Elective	Orthopedic	no		no		2		no	no	no	no	no		no		no	NA	NA	NA	NA	yes	1	2	2	no	NA	NA	NA	NA	NA	NA	NA	NA	no	NA	NA	NA	NA
227	con151	227	76	control	35	female	67	145	31.87	2	Emergency	Orthopedic	no		no		2		no	no	no	no	no		no		no	NA	NA	NA	NA	yes	1	2	2	no	NA	NA	NA	NA	NA	NA	NA	NA	no	NA	NA	NA	NA
228	con152	228	76	control	19	male	70	170	24.22	4	Elective	Orthopedic	no		no		2		no	no	no	no	no		no		yes	no	no	no	yes	no	NA	NA	NA	yes	yes	no	no	no	no	no	no	no	yes	yes	no	no	no
229	77	229	77	case	0	female	6.7	67	14.93	3	Elective	Remote Area (Cath lab, X-Ray, NK	no		yes	egg,fish,nut	2		no	no	no	no	no		no		yes	no	no	no	yes	no	NA	NA	NA	yes	no	no	no	no	no	no	yes	yes	yes	yes	yes	no	no
230	con153	230	77	control	0	male	2.1	44	10.85	3	Emergency	Remote Area (Cath lab, X-Ray, NK	no		no		2		no	no	no	no	no		no		yes	no	no	no	yes	no	NA	NA	NA	no	NA	NA	NA	NA	NA	NA	NA	NA	yes	yes	no	no	no
231	con154	231	77	control	0	male	3.4	50	13.6	3	Elective	Remote Area (Cath lab, X-Ray, NK	no		no		2		no	no	no	no	no		no		yes	no	no	no	yes	no	NA	NA	NA	yes	no	no	no	no	no	no	yes	no	yes	yes	no	no	no
232	78	232	78	case	46	female	60	152	25.97	2	Elective	Orthopedic	yes	R/O cirpofloxacin	no		2		no	no	no	no	no		no		yes	no	no	yes	no	yes	2	1	2	yes	yes	no	no	no	no	no	no	no	yes	no	no	yes	no
233	con155	233	78	control	54	male	60	165	22.04	3	Emergency	Orthopedic	no		no		2		no	no	no	no	no		no		yes	no	no	no	yes	no	NA	NA	NA	yes	yes	no	no	no	no	no	no	no	yes	yes	no	no	no
234	con156	234	78	control	37	male	59	170	20.42	2	Emergency	Orthopedic	no		no		2		no	no	no	no	no		no		yes	no	yes	no	no	no	NA	NA	NA	yes	yes	no	no	no	no	no	no	no	yes	yes	no	no	no
235	79	235	79	case	34	female	82	165	30.12	2	Elective	Gynecology	no		no		2		no	no	no	no	no		no		yes	no	no	no	yes	no	NA	NA	NA	yes	yes	yes	no	no	no	no	no	no	yes	yes	no	no	no
236	con157	236	79	control	35	female	59.7	152	25.84	2	Elective	Gynecology	no		no		2		no	no	no	no	no		no		yes	no	no	no	yes	no	NA	NA	NA	yes	yes	no	no	no	no	no	no	no	yes	yes	no	no	no
237	con158	237	79	control	42	female	49	155	20.4	1	Elective	Gynecology	no		no		2		no	no	no	no	no		no		yes	no	no	no	yes	no	NA	NA	NA	yes	yes	no	no	no	no	no	no	no	yes	yes	no	no	no
238	80	238	80	case	45	male	87	174	28.74	2	Elective	Gastrointestinal	yes	ampicillin,clindamycin	no		2		no	no	no	no	no		no		no	NA	NA	NA	NA	yes	1	2	2	no	NA	NA	NA	NA	NA	NA	NA	NA	no	NA	NA	NA	NA
239	con159	239	80	control	48	male	62	163	23.34	2	Elective	Gastrointestinal	no		no		2		no	no	no	no	yes	enalapril,amlodipine	no		no	NA	NA	NA	NA	yes	1	2	2	no	NA	NA	NA	NA	NA	NA	NA	NA	no	NA	NA	NA	NA
240	con160	240	80	control	36	male	86.5	165	31.77	2	Elective	Gastrointestinal	no		no		2		no	no	no	no	no		no		no	NA	NA	NA	NA	yes	1	2	2	no	NA	NA	NA	NA	NA	NA	NA	NA	no	NA	NA	NA	NA
241	81	241	81	case	25	female	66	168	23.38	2	Elective	Obstetrics (only C/S)	no		no		2		no	no	no	no	no		no		no	NA	NA	NA	NA	yes	1	2	2	no	NA	NA	NA	NA	NA	NA	NA	NA	yes	no	no	yes	no
242	con161	242	81	control	25	female	77	168	27.28	2	Emergency	Obstetrics (only C/S)	no		no		2		no	no	no	no	no		no		no	NA	NA	NA	NA	yes	1	2	2	no	NA	NA	NA	NA	NA	NA	NA	NA	yes	no	no	yes	no
243	con162	243	81	control	37	female	67.4	159	26.66	2	Emergency	Obstetrics (only C/S)	no		no		2		no	no	no	no	no		no		no	NA	NA	NA	NA	yes	1	2	2	no	NA	NA	NA	NA	NA	NA	NA	NA	yes	no	no	yes	no
244	82	244	82	case	72	male	64.3	159	25.43	2	Elective	Intra-abdominal	yes	omeprazole,pethidine	no		2		no	no	no	no	yes	xatral xl	no		yes	no	no	no	yes	no	NA	NA	NA	yes	yes	yes	no	no	no	no	no	no	yes	yes	yes	no	no
245	con163	245	82	control	71	female	42.2	155	17.57	3	Elective	Intra-abdominal	no		no		2		no	no	no	no	yes	amlodipine,losartan,atenolol	no		yes	no	no	no	yes	no	NA	NA	NA	yes	yes	no	no	no	no	no	no	no	yes	yes	no	no	no
246	con164	246	82	control	68	female	83.8	155	34.88	3	Elective	Intra-abdominal	yes	thyroxine	no		2		no	no	no	no	yes	hctz	no		yes	no	no	no	yes	no	NA	NA	NA	yes	yes	no	no	no	no	no	no	no	yes	yes	no	no	no
247	83	247	83	case	24	female	46	158	18.43	2	Elective	Orthopedic	no		no		2		no	no	no	no	no		no	2	yes	no	no	no	yes	no	NA	NA	NA	yes	yes	no	no	no	no	no	no	no	yes	yes	no	no	no
248	con165	248	83	control	53	male	72	165	26.45	2	Elective	Orthopedic	no		no		2		no	no	no	no	no		no		yes	no	no	no	yes	no	NA	NA	NA	yes	yes	no	no	no	no	no	no	no	yes	yes	no	yes	no
249	con166	249	83	control	44	female	67	155	27.89	3	Elective	Orthopedic	no		no		2		no	no	no	no	no		no		yes	no	no	no	yes	no	NA	NA	NA	yes	yes	no	no	no	no	no	no	no	yes	yes	no	no	no
250	84	250	84	case	52	female	75	159	29.67	2	Elective	Vascular	no		no		2		no	no	no	no	yes	enalapril	no		no	NA	NA	NA	NA	yes	1	2	2	no	NA	NA	NA	NA	NA	NA	NA	NA	no	NA	NA	NA	NA
251	con167	251	84	control	60	female	68.8	150	30.58	2	Elective	Vascular	no		no		2		no	no	no	no	yes	diet control	no		no	NA	NA	NA	NA	yes	1	2	2	no	NA	NA	NA	NA	NA	NA	NA	NA	no	NA	NA	NA	NA
252	con168	252	84	control	63	female	62.9	153	26.87	3	Elective	Vascular	no		no		2		no	no	no	no	yes	losartan,nifedipine	no		no	NA	NA	NA	NA	yes	1	2	2	no	NA	NA	NA	NA	NA	NA	NA	NA	no	NA	NA	NA	NA
253	85	253	85	case	41	female	49.2	152	21.3	2	Elective	Gynecology	no		no		2		no	no	no	no	no		no		yes	no	no	no	yes	yes	2	1	2	yes	yes	yes	no	no	no	no	no	no	yes	yes	no	yes	no
254	con169	254	85	control	52	female	44	150	19.56	2	Elective	Gynecology	no		no		2		no	no	no	no	no		no		yes	no	no	no	yes	yes	2	1	2	yes	yes	no	no	no	no	no	no	no	yes	yes	no	no	no
255	con170	255	85	control	46	female	40.5	153.5	17.19	2	Elective	Gynecology	no		no		2		no	no	no	no	no		no		yes	no	no	no	yes	no	NA	NA	NA	yes	yes	no	no	no	no	no	no	no	yes	yes	no	no	no
256	86	256	86	case	46	female	55	148	25.11	2	Elective	Gynecology	yes	NSAIDs	no		2		no	no	no	no	no		no		yes	no	no	no	yes	no	NA	NA	NA	yes	yes	yes	no	no	no	no	no	no	yes	yes	yes	no	no
257	con171	257	86	control	34	female	82	165	30.12	2	Elective	Gynecology	no		no		2		no	no	no	no	no		no		yes	no	no	no	yes	no	NA	NA	NA	yes	yes	no	no	no	no	no	no	no	yes	yes	no	no	no
258	con172	258	86	control	25	female	52	164	19.33	1	Elective	Gynecology	no		no		2		no	no	no	no	no		no		yes	no	no	no	yes	no	NA	NA	NA	yes	yes	no	no	no	no	no	no	no	yes	no	no	yes	no
259	87	259	87	case	49	female	58.5	167	20.98	2	Elective	Gynecology	no		no		2		no	no	no	no	no		no		yes	no	no	no	yes	yes	2	1	2	yes	yes	yes	no	no	no	no	no	no	yes	no	no	yes	yes
260	con173	260	87	control	48	female	59.8	152	25.88	2	Elective	Gynecology	no		no		2		no	no	no	no	no		no		yes	no	no	no	yes	yes	2	1	2	yes	yes	no	no	no	no	no	no	no	yes	yes	no	no	no
261	con174	261	87	control	45	female	54	151	23.68	2	Elective	Gynecology	no		no		2		no	no	no	no	no		no		yes	no	no	no	yes	no	NA	NA	NA	yes	yes	no	no	no	no	no	no	no	yes	yes	no	no	no
262	88	262	88	case	33	female	65	160	25.39	2	Emergency	Obstetrics (only C/S)	no		no		2		no	no	no	no	no		no		yes	no	no	no	yes	no	NA	NA	NA	yes	yes	no	no	no	no	no	no	no	yes	no	no	yes	yes
263	con175	263	88	control	34	female	76.8	165	28.21	2	Emergency	Obstetrics (only C/S)	no		no		2		no	no	no	no	no		no		no	NA	NA	NA	NA	yes	1	2	2	no	NA	NA	NA	NA	NA	NA	NA	NA	yes	no	no	yes	no
264	con176	264	88	control	33	female	65.3	160	25.51	2	Emergency	Obstetrics (only C/S)	no		no		2		no	no	no	no	no		no		yes	no	no	no	yes	no	NA	NA	NA	yes	yes	no	no	no	no	no	no	no	yes	no	no	yes	no
265	89	265	89	case	80	male	45	170	15.57	2	Elective	Gastrointestinal	no		no		2		no	no	no	no	no		no		no	NA	NA	NA	NA	yes	2	2	1	yes	yes	no	no	no	no	no	no	no	yes	yes	no	yes	no
266	con177	266	89	control	74	male	58.5	164	21.75	2	Elective	Gastrointestinal	no		no		2		no	no	no	no	yes	amlodipine	no		yes	no	no	no	yes	no	NA	NA	NA	yes	yes	no	no	no	no	no	no	no	yes	yes	no	no	no
267	con178	267	89	control	68	female	32	150	14.22	2	Elective	Gastrointestinal	no		no		2		no	no	no	no	no		no		yes	no	no	no	yes	no	NA	NA	NA	yes	yes	no	no	no	no	no	no	no	yes	yes	no	no	no
268	90	268	90	case	36	male	85	180	26.23	2	Emergency	Gastrointestinal	no		no		2		no	no	no	no	no		no		yes	no	no	no	yes	no	NA	NA	NA	yes	yes	yes	no	no	no	no	no	no	yes	yes	yes	no	no
269	con179	269	90	control	20	female	56	164	20.82	2	Emergency	Gastrointestinal	no		yes	seafood	2		no	no	no	no	no		no		yes	no	no	no	yes	no	NA	NA	NA	yes	yes	no	no	no	no	no	no	no	yes	no	no	yes	no
270	con180	270	90	control	24	male	70	170	24.22	2	Emergency	Gastrointestinal	no		no		2		no	no	no	no	no		no		yes	no	no	no	yes	no	NA	NA	NA	yes	yes	no	no	no	no	no	no	no	yes	no	no	yes	no
271	91	271	91	case	22	male	70	172	23.66	3	Emergency	Orthopedic	no		no		2		no	no	no	no	no		no		yes	no	no	no	yes	no	NA	NA	NA	yes	yes	yes	no	no	no	no	no	no	yes	yes	yes	no	no
272	con181	272	91	control	49	male	42	160	16.41	2	Emergency	Orthopedic	no		no		2		no	no	no	no	no		no		no	NA	NA	NA	NA	yes	1	2	2	no	NA	NA	NA	NA	NA	NA	NA	NA	yes	no	no	yes	no
273	con182	273	91	control	21	male	65	170	22.49	2	Emergency	Orthopedic	no		no		2		no	no	no	no	no		no		yes	no	no	yes	no	no	NA	NA	NA	yes	yes	no	no	no	no	no	no	no	yes	no	no	yes	no
274	92	274	92	case	14	female	79	159	31.25	2	Elective	Orthopedic	no		no		2		no	no	no	no	no		no		yes	no	no	no	yes	no	NA	NA	NA	yes	yes	no	no	no	no	no	no	no	yes	no	no	yes	yes
275	con183	275	92	control	12	male	49	156	20.13	1	Emergency	Orthopedic	no		no		2		no	no	no	no	no		no		yes	no	no	no	yes	no	NA	NA	NA	yes	yes	no	no	no	no	no	no	no	yes	yes	no	no	no
276	con184	276	92	control	10	male	28	130	16.57	2	Emergency	Orthopedic	no		no		2		no	yes	no	no	no		no		yes	no	no	no	yes	yes	2	1	2	yes	yes	no	no	no	no	no	no	no	yes	yes	no	no	no
277	93	277	93	case	35	male	83.6	179	26.09	1	Elective	Orthopedic	no		no		2		no	no	no	no	no		no		no	NA	NA	NA	NA	yes	1	2	2	no	NA	NA	NA	NA	NA	NA	NA	NA	no	NA	NA	NA	NA
278	con185	278	93	control	23	male	67	167	24.02	2	Elective	Orthopedic	yes	sulfasalazine	no		2		no	no	no	no	no		no		no	NA	NA	NA	NA	yes	1	1	2	no	NA	NA	NA	NA	NA	NA	NA	NA	no	NA	NA	NA	NA
279	con186	279	93	control	35	male	61	169	21.36	2	Elective	Orthopedic	no		no		2		no	no	no	no	no		no		no	NA	NA	NA	NA	yes	1	1	2	no	NA	NA	NA	NA	NA	NA	NA	NA	no	NA	NA	NA	NA
280	94	280	94	case	37	male	56.1	162.5	21.24	1	Elective	Gastrointestinal	no		no		2		no	no	no	no	no		no		yes	no	no	no	yes	no	NA	NA	NA	yes	yes	yes	no	no	no	no	no	no	yes	no	no	yes	yes
281	con187	281	94	control	63	male	58	159	22.94	2	Elective	Gastrointestinal	no		no		2		no	no	no	no	no		no		yes	no	no	no	yes	no	NA	NA	NA	yes	yes	no	no	no	no	no	no	no	yes	yes	no	no	no
282	con188	282	94	control	46	male	36.8	162	14.02	3	Elective	Gastrointestinal	no		no		2		no	no	no	no	no		no		yes	no	no	no	yes	no	NA	NA	NA	yes	yes	no	no	no	no	no	no	no	yes	yes	no	yes	no
283	95	283	95	case	37	female	48.6	154	20.49	2	Elective	Gynecology	yes	morphine	no		2		no	no	no	no	no		no		yes	no	no	no	yes	no	NA	NA	NA	yes	yes	no	no	no	no	no	no	no	yes	yes	yes	no	no
284	con189	284	95	control	32	female	57	160	22.27	2	Elective	Gynecology	no		no		2		no	yes	no	no	no		no		yes	no	no	no	yes	no	NA	NA	NA	yes	yes	no	no	no	no	no	no	no	yes	yes	no	yes	no
285	con190	285	95	control	31	female	56.2	155	23.39	1	Elective	Gynecology	no		no		2		no	no	no	no	no		no		yes	no	no	no	yes	no	NA	NA	NA	yes	yes	no	no	no	no	no	no	no	yes	yes	no	no	no
286	96	286	96	case	46	female	34.6	145.5	16.34	2	Elective	Gynecology	no		no		2		no	no	no	no	no		no		yes	no	no	no	yes	yes	2	1	2	yes	yes	no	no	no	no	no	no	no	yes	yes	no	yes	yes
287	con191	287	96	control	50	female	62.6	159	24.76	2	Elective	Gynecology	no		no		2		no	no	no	no	no		no		yes	no	no	no	yes	no	NA	NA	NA	yes	yes	no	no	no	no	no	no	no	yes	no	no	yes	no
288	con192	288	96	control	38	female	53	165	19.47	2	Elective	Gynecology	no		no		1	contrast	no	no	no	no	no		no		yes	no	no	no	yes	yes	2	1	2	yes	yes	no	no	no	no	no	no	no	yes	yes	no	no	no
289	97	289	97	case	78	female	65.8	155	27.39	2	Elective	Gynecology	no		no		2		no	no	no	no	no		no		no	NA	NA	NA	NA	yes	1	2	2	no	NA	NA	NA	NA	NA	NA	NA	NA	yes	yes	no	no	no
290	con193	290	97	control	75	female	51.5	150	22.89	2	Elective	Gynecology	no		no		2		no	no	no	no	no		no		no	NA	NA	NA	NA	yes	1	2	2	no	NA	NA	NA	NA	NA	NA	NA	NA	no	NA	NA	NA	NA
291	con194	291	97	control	69	female	74.1	165	27.22	2	Elective	Gynecology	yes	ceftriaxone	no		2		no	no	no	no	no		no		no	NA	NA	NA	NA	yes	1	2	2	no	NA	NA	NA	NA	NA	NA	NA	NA	no	NA	NA	NA	NA
292	98	292	98	case	42	female	55.5	165	20.39	2	Elective	Gynecology	yes	meloxicam	no		2		no	yes	no	no	no		no		yes	no	no	no	yes	yes	2	1	2	yes	yes	no	no	no	no	no	no	no	yes	yes	no	yes	yes
293	con195	293	98	control	47	female	71.2	160	27.81	2	Elective	Gynecology	no		no		2		no	no	no	no	no		no		yes	no	no	no	yes	no	NA	NA	NA	yes	yes	no	no	no	no	no	no	no	yes	yes	no	yes	no
294	con196	294	98	control	51	female	68.7	157	27.87	2	Elective	Gynecology	no		no		2		no	no	no	no	no		no		yes	no	no	no	yes	yes	2	1	2	yes	yes	no	no	no	no	no	no	no	yes	no	no	yes	no
295	99	295	99	case	31	female	50	152	21.64	2	Elective	Gastrointestinal	no		no		2		no	no	no	no	no		no		yes	no	no	no	yes	no	NA	NA	NA	yes	yes	yes	no	no	no	no	no	no	yes	no	no	yes	yes
296	con197	296	99	control	53	female	51	151	22.37	2	Elective	Gastrointestinal	yes	sulfacetamide	no		2		no	no	no	no	no		no		yes	no	no	no	yes	no	NA	NA	NA	yes	yes	no	no	no	no	no	no	no	yes	yes	no	yes	no
297	con198	297	99	control	41	male	90	177	28.73	3	Emergency	Gastrointestinal	no		no		2		no	yes	no	no	yes	diet control	no		yes	no	no	no	yes	no	NA	NA	NA	yes	yes	no	no	no	no	no	no	no	yes	yes	no	no	no
298	100	298	100	case	24	female	53.1	157	21.54	2	Emergency	Intra-abdominal	no		no		2		no	no	no	no	no		no		yes	no	no	no	yes	no	NA	NA	NA	yes	yes	yes	no	no	no	no	no	no	yes	no	no	yes	yes
299	con199	299	100	control	41	female	60	170	20.76	2	Elective	Intra-abdominal	yes	dont know drug name	no		2		no	no	no	no	no		no		yes	no	no	no	yes	no	NA	NA	NA	yes	yes	no	no	no	no	no	no	no	yes	yes	no	yes	no
300	con200	300	100	control	61	male	75	175	24.49	2	Emergency	Intra-abdominal	no		no		2		no	no	no	no	no		no		yes	no	no	no	yes	no	NA	NA	NA	yes	yes	no	no	no	no	no	no	no	yes	yes	no	no	no
301	101	301	101	case	6	female	14.3	101.5	13.88	3	Elective	Cardiac	no		no		2		no	no	no	no	no		no		yes	no	no	no	yes	no	NA	NA	NA	yes	no	no	no	no	no	no	yes	yes	yes	yes	yes	no	no
302	con201	302	101	control	4	female	12.9	99	13.16	3	Elective	Cardiac	no		no		2		no	no	no	no	no		no		yes	no	no	no	yes	no	NA	NA	NA	yes	yes	no	no	no	no	no	no	no	yes	yes	no	no	no
303	con202	303	101	control	2	male	10	85	13.84	3	Elective	Cardiac	no		no		2		no	no	no	no	no		no		yes	no	no	no	yes	no	NA	NA	NA	yes	yes	no	no	no	no	no	no	no	yes	yes	no	no	no
304	102	304	102	case	52	female	57	155	23.73	2	Elective	Gynecology	no		yes	shrimp,fish	2		no	no	no	no	yes	metoprolol	no		yes	no	no	no	yes	yes	2	2	1	yes	yes	no	no	no	no	no	no	no	yes	yes	no	no	no
305	con203	305	102	control	51	female	54.2	156	22.27	2	Elective	Gynecology	no		no		2		no	no	no	no	no		no		yes	no	no	no	yes	no	NA	NA	NA	yes	yes	no	no	no	no	no	no	no	yes	yes	no	no	no
306	con204	306	102	control	64	female	55	151	24.12	2	Elective	Gynecology	no		no		2		no	no	no	no	no		no		yes	no	no	no	yes	yes	2	1	2	yes	yes	no	no	no	no	no	no	no	yes	yes	no	no	no
307	103	307	103	case	26	female	53	160	20.7	1	OPD	ENT	no		no		2		no	no	no	no	no		no		yes	no	no	no	yes	no	NA	NA	NA	yes	yes	yes	no	no	no	no	no	no	yes	no	no	yes	yes
308	con205	308	103	control	21	female	45	160	17.58	2	Elective	ENT	no		no		2		no	yes	no	no	no		no		yes	no	no	no	yes	no	NA	NA	NA	yes	yes	no	no	no	no	no	no	no	yes	yes	no	no	no
309	con206	309	103	control	45	female	81.9	152	35.45	3	Elective	ENT	no		no		2		no	no	no	no	no		no		yes	no	no	no	yes	no	NA	NA	NA	yes	yes	no	no	no	no	no	no	no	yes	yes	no	no	no
310	104	310	104	case	22	female	45	155	18.73	2	Emergency	Intra-abdominal	no		no		2		no	no	no	no	no		no		yes	no	no	no	yes	no	NA	NA	NA	yes	yes	yes	no	no	no	no	no	no	yes	no	no	yes	yes
311	con207	311	104	control	24	female	53.1	157	21.54	2	Emergency	Intra-abdominal	no		no		2		no	no	no	no	no		no		yes	no	no	no	yes	no	NA	NA	NA	yes	yes	no	no	no	no	no	no	no	yes	yes	no	no	no
312	con208	312	104	control	41	male	60	170	20.76	2	Emergency	Intra-abdominal	yes	dont know name	no		2		no	no	no	no	no		no		yes	no	no	no	yes	no	NA	NA	NA	yes	yes	no	no	no	no	no	no	no	yes	yes	no	yes	no
313	105	313	105	case	21	male	65	170	22.49	4	Emergency	Neurology	no		no		2		no	no	no	no	no		no		yes	no	no	no	yes	no	NA	NA	NA	yes	yes	no	no	no	no	no	no	no	yes	yes	yes	no	no
314	con209	314	105	control	44	female	56	151	24.56	3	Elective	Neurology	no		no		2		no	no	no	no	no		no		yes	no	no	no	yes	no	NA	NA	NA	yes	yes	no	no	no	no	no	no	no	yes	yes	no	no	no
315	con210	315	105	control	27	male	72	183	21.5	3	Elective	Neurology	yes	ampicillin	yes	shrimp	2		no	yes	no	no	no		no		yes	no	no	no	yes	no	NA	NA	NA	yes	yes	no	no	no	no	no	no	no	yes	yes	no	no	no
316	106	316	106	case	38	female	52.5	154.5	21.99	2	Elective	Gynecology	no		no		2		no	no	no	no	no		no		yes	no	no	no	yes	yes	2	1	2	yes	yes	yes	no	no	no	no	no	no	yes	no	no	yes	yes
317	con211	317	106	control	40	female	64	155	26.64	2	Emergency	Gynecology	no		no		2		no	no	no	no	no		no		yes	no	no	no	yes	no	NA	NA	NA	yes	yes	no	no	no	no	no	no	no	yes	yes	no	no	no
318	con212	318	106	control	34	female	44	158	17.63	2	Elective	Gynecology	no		no		2		no	no	no	no	no		no		yes	no	no	no	yes	no	NA	NA	NA	yes	yes	no	no	no	no	no	no	no	yes	no	no	yes	no
319	107	319	107	case	39	female	45	161	17.36	3	Elective	Intrathoracic	no		no		2		no	no	no	no	no		no		yes	no	no	no	yes	no	NA	NA	NA	yes	yes	yes	no	no	no	no	no	no	yes	yes	yes	no	no
320	con213	320	107	control	40	female	53.2	155	22.14	2	Elective	Intrathoracic	yes	ampicillin	no		2		no	no	no	no	no		no		yes	no	no	no	yes	yes	2	2	1	yes	yes	no	no	no	no	no	no	no	yes	yes	no	yes	no
321	con214	321	107	control	42	female	59.4	160	23.2	2	Elective	Intrathoracic	no		no		2		no	no	no	no	no		no		yes	no	no	no	yes	yes	2	2	1	yes	yes	no	no	no	no	no	no	no	yes	yes	no	no	no
322	108	322	108	case	62	male	52	160	20.31	3	Elective	Vascular	no		no		2		no	no	no	no	yes	nifedipine	no		no	NA	NA	NA	NA	yes	2	1	2	no	NA	NA	NA	NA	NA	NA	NA	NA	yes	yes	no	no	no
323	con215	323	108	control	47	female	55.9	151	24.52	3	Elective	Vascular	no		no		2		no	no	no	no	yes	hydralazine,metoprolol,amlodipine	no		yes	no	yes	no	no	yes	2	1	2	yes	yes	no	no	no	no	no	no	no	yes	yes	no	no	no
324	con216	324	108	control	46	female	51.2	162	19.51	3	Elective	Vascular	no		no		2		no	no	no	no	no		no		yes	no	no	yes	no	no	NA	NA	NA	yes	yes	no	no	no	no	no	no	no	yes	yes	no	no	no
325	109	325	109	case	2	male	11	92	13	3	Emergency	Neurology	no		no		2		no	no	no	no	yes	propanolol	no		yes	no	no	no	yes	no	NA	NA	NA	yes	yes	yes	no	no	no	no	no	no	yes	yes	yes	no	no
326	con217	326	109	control	2	female	14.2	89.5	17.73	3	Emergency	Neurology	no		no		2		no	no	no	no	no		no		yes	no	no	no	yes	no	NA	NA	NA	yes	yes	no	no	no	no	no	no	no	yes	yes	no	no	no
327	con218	327	109	control	3	male	12.5	97	13.29	3	Elective	Neurology	no		no		2		no	no	no	no	no		no		yes	no	no	no	yes	no	NA	NA	NA	yes	yes	no	no	no	no	no	no	no	yes	yes	no	no	no
328	110	328	110	case	45	female	55	163	20.7	2	Elective	Gynecology	no		yes	wine,monosodiumglutamate	2		no	no	no	no	no		no		yes	no	no	no	yes	yes	2	1	2	yes	yes	no	no	no	no	no	no	no	yes	no	no	yes	no
329	con219	329	110	control	30	female	76	160	29.69	3	Emergency	Gynecology	no		no		2		no	no	no	no	no		no		yes	no	no	no	yes	no	NA	NA	NA	yes	no	no	no	no	yes	no	no	no	no	NA	NA	NA	NA
330	con220	330	110	control	50	female	57.9	161	22.34	1	Elective	Gynecology	no		no		2		no	no	no	no	no		no		yes	no	no	no	yes	no	NA	NA	NA	yes	yes	no	no	no	no	no	no	no	yes	yes	no	no	no
331	111	331	111	case	37	female	56	152	24.24	2	Elective	Gynecology	no		no		2		no	no	no	no	no		no		yes	no	no	no	yes	no	NA	NA	NA	yes	yes	no	no	no	no	no	no	no	yes	no	no	yes	yes
332	con221	332	111	control	35	female	70	160	27.34	4	Emergency	Gynecology	no		no		2		no	no	no	no	no		no		yes	no	no	no	yes	no	NA	NA	NA	yes	yes	no	no	no	no	no	yes	no	yes	yes	no	no	no
333	con222	333	111	control	38	female	63	160	24.61	2	Emergency	Gynecology	no		no		2		no	no	no	no	no		no		yes	no	no	no	yes	yes	1	2	2	yes	yes	no	no	no	no	no	no	no	yes	yes	no	yes	no
334	112	334	112	case	17	female	42	142	20.83	2	Elective	Neurology	no		no		2		no	no	no	no	no		no		yes	no	no	no	yes	no	NA	NA	NA	yes	yes	yes	no	no	no	no	no	no	yes	yes	yes	no	no
335	con223	335	112	control	16	male	50	160	19.53	4	Emergency	Neurology	no		no		2		no	no	no	no	no		no		yes	no	no	no	yes	no	NA	NA	NA	yes	yes	no	no	no	no	no	no	no	yes	yes	no	no	no
336	con224	336	112	control	11	female	37	155	15.4	2	Emergency	Neurology	no		no		2		no	no	no	no	no		no		yes	no	no	no	yes	no	NA	NA	NA	yes	yes	no	no	no	no	no	no	no	yes	yes	no	no	no
337	113	337	113	case	62	female	51.1	145	24.3	2	Elective	Gastrointestinal	no		no		2		no	no	no	no	no		no		yes	no	no	no	yes	no	NA	NA	NA	yes	no	no	yes	yes	no	no	no	no	yes	no	no	yes	yes
338	con225	338	113	control	58	female	44.4	151	19.47	2	Elective	Gastrointestinal	no		no		2		no	no	no	no	no		no		yes	no	no	no	yes	no	NA	NA	NA	yes	yes	no	no	no	no	no	no	no	yes	yes	no	yes	no
339	con226	339	113	control	42	male	84	167	30.12	2	Elective	Gastrointestinal	no		no		2		no	no	no	no	yes	amlodipine,losartan	no		yes	no	no	no	yes	no	NA	NA	NA	yes	yes	no	no	no	no	no	no	no	yes	no	no	yes	no
340	114	340	114	case	35	male	72.9	158	29.2	2	Emergency	Eye	no		no		2		no	no	no	no	no		no		yes	no	no	no	yes	no	NA	NA	NA	yes	yes	yes	no	no	no	no	no	no	yes	no	no	yes	yes
341	con227	341	114	control	60	male	64	162	24.39	2	Emergency	Eye	no		no		2		no	no	no	no	no		no		yes	no	no	no	yes	no	NA	NA	NA	yes	yes	no	no	no	no	no	no	no	yes	no	no	yes	no
342	con228	342	114	control	31	male	50.2	165	18.44	2	Elective	Eye	no		no		2		no	no	no	no	no		no		yes	no	no	no	yes	no	NA	NA	NA	yes	yes	no	no	no	no	no	no	no	yes	no	no	yes	no
343	115	343	115	case	7	male	20	113	15.66	3	Elective	Gastrointestinal	no		no		2		no	no	no	no	no		no		yes	no	no	no	yes	no	NA	NA	NA	yes	yes	yes	no	no	no	no	no	no	yes	yes	yes	no	no
344	con229	344	115	control	4	male	14.8	105.5	13.3	2	Elective	Gastrointestinal	no		no		2		no	no	no	no	no		no		yes	yes	no	no	no	no	NA	NA	NA	yes	yes	no	no	no	no	no	no	no	yes	yes	no	no	no
345	con230	345	115	control	6	male	15	108	12.86	3	Elective	Gastrointestinal	yes	L-asparaginase	no		2		no	no	no	no	no		no		yes	no	no	no	yes	no	NA	NA	NA	yes	yes	no	no	no	no	no	no	no	yes	yes	no	no	no
346	116	346	116	case	40	male	63.6	158	25.48	1	Elective	Gastrointestinal	no		no		2		no	no	no	no	no		no		yes	no	no	no	yes	no	NA	NA	NA	yes	yes	yes	no	no	no	no	no	no	yes	no	no	yes	yes
347	con231	347	116	control	37	female	60.5	161	23.34	2	Elective	Gastrointestinal	no		no		2		no	no	no	no	no		no		yes	no	no	yes	yes	no	NA	NA	NA	yes	yes	no	no	no	no	no	no	no	yes	yes	no	yes	no
348	con232	348	116	control	34	male	70	175	22.86	1	Elective	Gastrointestinal	no		no		2		no	no	no	no	no		no		yes	no	no	no	yes	no	NA	NA	NA	yes	yes	no	no	no	no	no	no	no	yes	yes	no	no	no
349	117	349	117	case	41	male	58	173	19.38	2	Elective	Orthopedic	no		no		2		no	no	no	no	yes	nifedipine	no		no	NA	NA	NA	NA	yes	1	2	2	no	NA	NA	NA	NA	NA	NA	NA	NA	no	NA	NA	NA	NA
350	con233	350	117	control	49	female	58	158	23.23	1	Elective	Orthopedic	no		no		2		no	no	no	no	no		no		no	NA	NA	NA	NA	yes	1	2	2	no	NA	NA	NA	NA	NA	NA	NA	NA	no	NA	NA	NA	NA
351	con234	351	117	control	54	female	113	178	35.66	3	Emergency	Orthopedic	no		no		2		no	no	no	no	no		no		no	NA	NA	NA	NA	yes	1	1	2	no	NA	NA	NA	NA	NA	NA	NA	NA	no	NA	NA	NA	NA
352	118	352	118	case	22	male	58	173	19.38	2	Emergency	Intrathoracic	no		no		2		no	no	no	no	no		no		yes	no	no	no	yes	no	NA	NA	NA	yes	yes	yes	no	no	no	no	no	no	yes	yes	yes	no	no
353	con235	353	118	control	30	male	46.4	171	15.87	2	Elective	Intrathoracic	no		no		2		no	no	no	no	no		no		yes	no	no	no	yes	yes	2	2	1	yes	yes	no	no	no	no	no	no	no	yes	yes	no	yes	no
354	con236	354	118	control	50	male	53	165	19.47	3	Emergency	Intrathoracic	no		no		2		no	no	no	no	yes	amlodipine	no		yes	no	no	no	yes	no	NA	NA	NA	yes	yes	no	no	no	no	no	no	no	yes	yes	no	no	no
355	119	355	119	case	41	female	54	155	22.48	2	Elective	Orthopedic	no		no		2		no	no	no	no	no		no		yes	no	no	yes	no	no	NA	NA	NA	yes	yes	yes	no	no	no	no	no	no	yes	no	no	yes	yes
356	con237	356	119	control	48	male	75	165	27.55	2	Emergency	Orthopedic	no		no		2		no	no	no	no	no		no		yes	no	no	no	yes	no	NA	NA	NA	yes	yes	no	no	no	no	no	no	no	yes	no	no	yes	no
357	con238	357	119	control	46	male	66	172	22.31	3	Emergency	Orthopedic	no		no		2		no	no	no	no	no		no		yes	no	no	no	yes	no	NA	NA	NA	yes	yes	no	no	no	no	no	no	no	yes	no	no	yes	no
358	120	358	120	case	15	male	23	130	13.61	3	OPD	Gastrointestinal	no		no		2		no	no	no	no	no		no		yes	no	no	no	yes	no	NA	NA	NA	yes	yes	no	no	no	no	no	no	no	yes	yes	no	no	no
359	con239	359	120	control	12	male	31.7	138	16.65	1	Elective	Gastrointestinal	no		no		2		no	no	no	no	no		no		yes	no	no	no	yes	no	NA	NA	NA	yes	yes	no	no	no	no	no	no	no	yes	yes	no	no	no
360	con240	360	120	control	14	female	41	115	31	3	Elective	Gastrointestinal	yes	ceftriaxone	no		2		no	no	no	no	no		no		yes	no	no	no	yes	no	NA	NA	NA	yes	yes	no	no	no	no	no	no	no	yes	yes	no	no	no
361	121	361	121	case	43	male	95	185	27.76	2	Elective	Orthopedic	no		no		2		no	no	no	no	no		no		no	NA	NA	NA	NA	yes	1	2	2	no	NA	NA	NA	NA	NA	NA	NA	NA	yes	yes	no	yes	yes
362	con241	362	121	control	42	male	56.7	161	21.87	2	Elective	Orthopedic	no		no		2		no	no	no	no	no		no		yes	no	yes	no	no	yes	1	2	2	yes	yes	no	no	no	no	no	no	no	yes	no	no	yes	no
363	con242	363	121	control	29	male	53	170	18.34	1	Elective	Orthopedic	no		no		2		no	no	no	no	no		no		yes	no	no	no	yes	no	NA	NA	NA	yes	yes	no	no	no	no	no	no	no	yes	no	no	yes	no
364	122	364	122	case	51	female	73	162	27.82	2	Elective	Gastrointestinal	no		no		2		no	no	no	no	no		no		yes	no	no	no	yes	no	NA	NA	NA	yes	yes	no	no	no	no	no	no	no	yes	no	no	yes	yes
365	con243	365	122	control	56	female	76	160	29.69	2	Elective	Gastrointestinal	no		no		2		no	no	no	no	no		no		yes	no	no	yes	no	no	NA	NA	NA	yes	yes	no	no	no	no	no	no	no	yes	no	no	yes	no
366	con244	366	122	control	51	female	63	148	28.76	3	Elective	Gastrointestinal	no		no		2		no	no	no	no	yes	amlodipine,losartan	no		yes	no	no	no	yes	no	NA	NA	NA	yes	yes	no	no	no	no	no	no	no	yes	yes	no	no	no
367	123	367	123	case	58	female	62	157	25.15	3	Elective	Orthopedic	no		no		2		no	no	no	no	yes	amlodipine,azilsatan	no		no	NA	NA	NA	NA	yes	1	2	2	no	NA	NA	NA	NA	NA	NA	NA	NA	no	NA	NA	NA	NA
368	con245	368	123	control	26	male	56	170	19.38	2	Elective	Orthopedic	no		no		2		no	no	no	no	no		no		yes	no	no	yes	no	no	NA	NA	NA	yes	yes	no	no	no	no	no	no	no	yes	no	no	yes	no
369	con246	369	123	control	32	female	90	165	33.06	2	Elective	Orthopedic	no		no		2		no	no	no	no	no		no		yes	no	no	no	yes	yes	2	1	2	yes	yes	no	no	no	no	no	no	no	yes	no	no	yes	no
370	124	370	124	case	20	male	63	175	20.57	1	Elective	Orthopedic	no		no		2		no	no	no	no	no		no		no	NA	NA	NA	NA	yes	1	2	2	yes	yes	no	no	no	no	no	no	no	yes	yes	no	no	no
371	con247	371	124	control	19	male	67.9	179	21.19	1	Elective	Orthopedic	no		no		2		no	no	no	no	no		no		no	NA	NA	NA	NA	yes	1	1	2	no	NA	NA	NA	NA	NA	NA	NA	NA	yes	no	no	no	no
372	con248	372	124	control	19	female	51	163	19.2	1	Elective	Orthopedic	no		no		2		no	no	no	no	no		no		yes	no	no	yes	no	yes	1	2	2	yes	yes	no	no	no	no	no	no	no	yes	yes	no	yes	no
373	125	373	125	case	43	female	56	161	21.6	1	Elective	Gastrointestinal	no		no		2		no	no	no	no	no		no		yes	no	no	yes	no	no	NA	NA	NA	yes	yes	yes	no	no	no	no	no	no	yes	no	no	yes	yes
374	con249	374	125	control	56	female	53	160	20.7	2	Elective	Gastrointestinal	no		no		2		no	no	no	no	yes	amlodipine,hctz,enalapril	no		yes	no	no	yes	no	no	NA	NA	NA	yes	yes	no	no	no	no	no	no	no	yes	yes	no	yes	no
375	con250	375	125	control	56	female	76	160	29.69	2	Elective	Gastrointestinal	no		no		2		no	no	no	no	no		no		yes	no	no	yes	no	no	NA	NA	NA	yes	yes	no	no	no	no	no	no	no	yes	no	no	yes	no
376	126	376	126	case	56	female	57	150	25.33	2	Elective	Gastrointestinal	no		no		2		no	no	no	no	no		no		yes	no	no	no	yes	no	NA	NA	NA	yes	yes	yes	no	no	no	no	no	no	yes	no	no	yes	yes
377	con251	377	126	control	42	female	131	164	48.71	3	Elective	Gastrointestinal	no		no		2		no	no	no	no	no		no		yes	no	no	no	yes	no	NA	NA	NA	yes	yes	no	no	no	no	no	no	no	yes	yes	no	no	no
378	con252	378	126	control	65	female	60	154	25.3	2	Elective	Gastrointestinal	no		no		2		no	no	no	no	no		no		no	NA	NA	NA	NA	yes	1	2	2	no	NA	NA	NA	NA	NA	NA	NA	NA	no	NA	NA	NA	NA
379	127	379	127	case	53	female	60	157	24.34	2	Elective	Gynecology	no		no		2		no	no	no	no	yes	amlodipine,hctz	no		yes	no	no	no	yes	yes	2	1	2	yes	yes	yes	no	no	no	no	no	no	yes	yes	yes	no	no
380	con253	380	127	control	39	female	41.7	153	17.81	2	Elective	Gynecology	no		no		2		no	no	no	no	no		no		yes	no	no	no	yes	no	NA	NA	NA	yes	yes	no	no	no	no	no	no	no	yes	yes	no	no	no
381	con254	381	127	control	45	female	53.6	152	23.2	2	Elective	Gynecology	no		no		2		no	no	no	no	no		no		yes	no	no	no	yes	yes	2	1	2	yes	yes	no	no	no	no	no	no	no	yes	no	no	yes	no
382	128	382	128	case	32	female	54	155	22.48	2	Emergency	Gynecology	no		no		2		no	no	yes	no	no		no		yes	no	no	no	yes	no	NA	NA	NA	yes	yes	yes	no	no	no	no	no	no	yes	yes	yes	no	no
383	con255	383	128	control	50	female	58.4	156	24	2	Elective	Gynecology	no		no		2		no	no	no	no	no		no		yes	no	no	no	yes	no	NA	NA	NA	yes	yes	no	no	no	no	no	no	no	yes	no	no	yes	no
384	con256	384	128	control	56	female	76	166	27.58	3	Elective	Gynecology	no		no		2		no	no	no	no	yes	losartan	no		yes	no	no	no	yes	no	NA	NA	NA	yes	yes	no	no	no	no	no	no	no	yes	yes	no	yes	no
385	129	385	129	case	31	female	45.8	155	19.06	2	Elective	Gastrointestinal	no		no		2		no	no	no	no	no		no		no	NA	NA	NA	NA	yes	1	2	2	no	NA	NA	NA	NA	NA	NA	NA	NA	yes	no	no	no	no
386	con257	386	129	control	41	female	50.8	154	21.42	2	Elective	Gastrointestinal	yes	ciprofloxacin,metronidazole	no		2		no	no	no	no	no		no		no	NA	NA	NA	NA	yes	1	2	2	no	NA	NA	NA	NA	NA	NA	NA	NA	no	NA	NA	NA	NA
387	con258	387	129	control	26	male	65	179	20.29	2	Elective	Gastrointestinal	no		no		2		no	no	no	no	no		no		no	NA	NA	NA	NA	yes	1	2	2	no	NA	NA	NA	NA	NA	NA	NA	NA	no	NA	NA	NA	NA
388	130	388	130	case	44	male	100	173	33.41	2	Emergency	Gastrointestinal	no		no		2		no	no	no	no	no		no		no	NA	NA	NA	NA	yes	1	2	2	no	NA	NA	NA	NA	NA	NA	NA	NA	no	NA	NA	NA	NA
389	con259	389	130	control	27	male	60	170	20.76	2	Emergency	Gastrointestinal	no		no		2		no	no	no	no	no		no		no	NA	NA	NA	NA	yes	1	2	2	no	NA	NA	NA	NA	NA	NA	NA	NA	no	NA	NA	NA	NA
390	con260	390	130	control	44	male	65	175	21.22	3	Emergency	Gastrointestinal	no		no		2		no	no	no	no	no		no		no	NA	NA	NA	NA	yes	1	2	2	no	NA	NA	NA	NA	NA	NA	NA	NA	no	NA	NA	NA	NA
391	131	391	131	case	36	female	57	155	23.73	2	Emergency	Gynecology	no		no		2		no	no	no	no	no		no		yes	no	no	no	yes	no	NA	NA	NA	yes	yes	yes	no	no	no	no	no	no	yes	yes	yes	yes	yes
392	con261	392	131	control	44	female	50.5	159	19.98	1	Elective	Gynecology	no		no		2		no	no	no	no	no		no		yes	no	no	no	yes	no	NA	NA	NA	yes	yes	no	no	no	no	no	no	no	yes	yes	no	no	no
393	con262	393	131	control	50	female	45	149	20.27	2	Elective	Gynecology	yes	naproxen	no		2		no	no	no	no	no		no		yes	no	no	no	yes	no	NA	NA	NA	yes	yes	no	no	no	no	no	no	no	yes	no	no	yes	no
394	132	394	132	case	22	female	61.9	153	26.44	3	Emergency	Obstetrics (only C/S)	yes	ibuprofen	no		2		no	no	no	no	no		no		yes	no	no	no	yes	no	NA	NA	NA	yes	yes	yes	no	no	no	no	no	no	yes	no	no	yes	yes
395	con263	395	132	control	32	female	57.5	150	25.56	2	Elective	Obstetrics (only C/S)	no		no		2		no	no	no	no	no		no		no	NA	NA	NA	NA	yes	1	2	2	no	NA	NA	NA	NA	NA	NA	NA	NA	yes	no	no	yes	no
396	con264	396	132	control	24	female	71	160	27.73	2	Emergency	Obstetrics (only C/S)	no		no		2		no	no	no	no	no		no		yes	no	no	no	yes	yes	2	1	2	yes	yes	no	no	no	no	no	no	no	yes	no	no	yes	no
397	133	397	133	case	51	female	52	145	24.73	2	Elective	Genitourinary	no		yes	crab,squid	2		no	no	no	no	no		no		yes	no	no	no	yes	no	NA	NA	NA	yes	yes	yes	no	no	no	no	no	no	yes	yes	yes	yes	yes
398	con265	398	133	control	33	female	70	175	22.86	4	Elective	Genitourinary	no		no		2		no	no	no	no	no		no		yes	no	no	no	yes	no	NA	NA	NA	no	NA	NA	NA	NA	NA	NA	NA	NA	yes	yes	no	no	no
399	con266	399	133	control	57	female	51	151	22.37	2	Elective	Genitourinary	yes	sulfaceftamide	no		2		no	no	no	no	yes	losartan,metoprolol	no		yes	no	no	no	yes	no	NA	NA	NA	yes	yes	no	no	no	no	no	no	no	yes	yes	no	no	no
400	134	400	134	case	60	male	75	170	25.95	2	Emergency	Intra-abdominal	no		no		2		no	no	no	no	yes	nifedipine	no		yes	no	no	no	yes	no	NA	NA	NA	yes	yes	yes	no	no	no	no	no	no	yes	no	no	yes	yes
401	con267	401	134	control	35	female	53	153	22.64	2	Emergency	Intra-abdominal	no		no		2		no	no	no	no	no		no		yes	no	no	no	yes	no	NA	NA	NA	yes	yes	no	no	no	no	no	no	no	yes	yes	no	no	no
402	con268	402	134	control	53	male	71	158	28.44	2	Emergency	Intra-abdominal	no		no		2		no	no	no	no	no		no		yes	no	no	no	yes	no	NA	NA	NA	yes	yes	no	no	no	no	no	no	no	yes	no	no	yes	no
403	135	403	135	case	31	female	50.4	158	20.19	2	Elective	Gastrointestinal	yes	ibuprofen	yes	seafood	2		no	no	no	no	no		no		yes	no	no	yes	no	no	NA	NA	NA	yes	yes	yes	no	no	no	no	no	no	yes	yes	yes	no	no
404	con269	404	135	control	20	female	43.7	153	18.67	2	Elective	Gastrointestinal	no		no		2		no	no	no	no	no		no		yes	no	no	yes	no	no	NA	NA	NA	yes	yes	no	no	no	no	no	no	no	yes	yes	no	yes	no
405	con270	405	135	control	20	female	51	163	19.2	2	Elective	Gastrointestinal	no		no		2		no	no	no	no	no		no		yes	no	no	yes	no	no	NA	NA	NA	yes	yes	no	no	no	no	no	no	no	yes	yes	no	no	no
406	136	406	136	case	26	female	42	155	17.48	2	Elective	Genitourinary	no		no		2		no	no	no	no	no		no		yes	no	no	no	yes	no	NA	NA	NA	yes	yes	yes	no	no	no	no	no	no	yes	yes	yes	no	no
407	con271	407	136	control	63	female	60	160	23.44	2	Elective	Genitourinary	no		no		2		no	no	no	no	yes	enalapril	no		yes	no	no	no	yes	no	NA	NA	NA	yes	yes	no	no	no	no	no	no	no	yes	no	no	yes	no
408	con272	408	136	control	45	male	61	164	22.68	3	Elective	Genitourinary	no		no		2		no	no	no	no	yes	no drug	no		yes	no	no	no	yes	no	NA	NA	NA	yes	yes	no	no	no	no	no	no	no	yes	yes	no	no	no
409	137	409	137	case	14	male	60	164	22.31	2	Emergency	Orthopedic	no		no		2		no	no	no	no	no		no		yes	no	no	yes	no	no	NA	NA	NA	yes	yes	yes	no	no	no	no	no	no	yes	yes	no	yes	yes
410	con273	410	137	control	8	male	51	153	21.79	2	Emergency	Orthopedic	no		no		2		no	no	no	no	no		no		yes	no	no	no	yes	no	NA	NA	NA	yes	yes	no	no	no	no	no	no	no	yes	no	no	yes	no
411	con274	411	137	control	17	male	61.4	177	19.6	1	Emergency	Orthopedic	no		no		2		no	no	no	no	no		no		yes	no	no	no	yes	no	NA	NA	NA	yes	yes	no	no	no	no	no	no	no	yes	yes	no	no	no
412	138	412	138	case	22	male	70	165	25.71	2	Elective	Orthopedic	no		no		2		no	no	no	no	no		no		yes	no	no	no	yes	no	NA	NA	NA	yes	yes	yes	no	no	no	no	no	no	yes	no	no	yes	yes
413	con275	413	138	control	22	male	70	165	25.71	2	Elective	Orthopedic	no		no		2		no	no	no	no	no		no		yes	no	no	no	yes	no	NA	NA	NA	yes	yes	no	no	no	no	no	no	no	yes	no	no	yes	no
414	con276	414	138	control	48	female	60	165	22.04	2	Elective	Orthopedic	no		no		2		no	no	no	no	no		no		yes	no	no	yes	no	yes	1	1	2	yes	yes	no	no	no	no	no	no	no	yes	yes	no	no	no
415	139	415	139	case	17	female	59	160	23.05	2	Elective	Orthopedic	no		no		2		no	no	no	no	no		no		no	NA	NA	NA	NA	yes	1	2	2	no	NA	NA	NA	NA	NA	NA	NA	NA	yes	no	no	yes	yes
416	con277	416	139	control	16	male	63	179	19.66	1	Elective	Orthopedic	no		no		2		no	no	no	no	no		no		no	NA	NA	NA	NA	yes	1	1	2	no	NA	NA	NA	NA	NA	NA	NA	NA	yes	yes	no	no	no
417	con278	417	139	control	15	male	40	135	21.95	2	Elective	Orthopedic	no		no		2		no	no	no	no	no		no		yes	no	no	yes	no	no	NA	NA	NA	yes	yes	no	no	no	no	no	no	no	yes	yes	no	no	no
418	140	418	140	case	35	female	52	165	19.1	2	Elective	Gynecology	no		no		2		no	no	no	no	no		no		yes	no	no	no	yes	no	NA	NA	NA	yes	yes	no	no	no	no	no	no	no	yes	no	no	yes	yes
419	con279	419	140	control	45	female	47	150	20.89	2	Elective	Gynecology	yes	piroxicam	no		2		no	no	no	no	no		no		yes	no	no	no	yes	no	NA	NA	NA	yes	yes	no	no	no	no	no	no	no	yes	no	no	yes	no
420	con280	420	140	control	64	female	56.8	150.5	25.08	2	Elective	Gynecology	no		no		2		no	no	no	no	yes	no drug	no		yes	no	no	no	yes	no	NA	NA	NA	yes	yes	no	no	no	no	no	no	no	yes	no	no	yes	no
421	141	421	141	case	41	male	68.6	175	22.4	2	Elective	Orthopedic	no		no		2		no	no	no	no	no		no		yes	no	no	no	yes	no	NA	NA	NA	yes	yes	yes	no	no	no	no	no	no	yes	yes	no	yes	yes
422	con281	422	141	control	40	male	56.6	173	18.91	3	Elective	Orthopedic	no		no		2		no	no	no	no	yes	nifedipine	no		yes	no	no	no	yes	no	NA	NA	NA	yes	yes	no	no	no	no	no	no	no	yes	yes	no	yes	no
423	con282	423	141	control	64	male	42	155	17.48	2	Elective	Orthopedic	no		no		2		no	no	no	no	no		no		no	NA	NA	NA	NA	yes	1	2	2	no	NA	NA	NA	NA	NA	NA	NA	NA	no	NA	NA	NA	NA
424	142	424	142	case	47	female	66.5	156	27.33	2	Elective	ENT	no		no		2		no	no	no	no	no		no		yes	no	no	no	yes	no	NA	NA	NA	yes	yes	yes	no	no	no	no	no	no	yes	no	no	yes	yes
425	con283	425	142	control	54	female	59.2	157	24.02	2	Elective	ENT	yes	tramadol,pethidine	no		2		no	no	no	no	yes	amlodipine	no		yes	no	no	no	yes	no	NA	NA	NA	yes	yes	no	no	no	no	no	no	no	yes	yes	no	no	no
426	con284	426	142	control	38	male	59.8	167	21.44	2	Elective	ENT	no		no		2		no	no	no	no	no		no		yes	no	no	no	yes	no	NA	NA	NA	yes	yes	no	no	no	no	no	no	no	yes	no	no	no	no
427	143	427	143	case	47	female	51	150	22.67	1	Elective	Orthopedic	no		no		2		no	no	no	no	no		no		yes	no	no	yes	no	yes	1	2	2	yes	yes	no	no	no	no	no	no	no	yes	no	no	yes	yes
428	con285	428	143	control	51	female	73	153	31.18	2	Elective	Orthopedic	no		no		2		no	no	no	no	yes	enalapril,hctz	no		no	NA	NA	NA	NA	yes	1	2	2	no	NA	NA	NA	NA	NA	NA	NA	NA	no	NA	NA	NA	NA
429	con286	429	143	control	45	male	63.9	166	23.19	2	Elective	Orthopedic	no		no		2		no	no	no	no	no		no		no	NA	NA	NA	NA	yes	1	2	2	no	NA	NA	NA	NA	NA	NA	NA	NA	no	NA	NA	NA	NA
430	144	430	144	case	47	female	48	150	21.33	1	Elective	Gynecology	no		no		2		no	no	no	no	no		no		yes	no	no	no	yes	yes	2	1	2	yes	yes	yes	no	no	no	no	no	no	yes	no	no	yes	yes
431	con287	431	144	control	48	female	57	150	25.33	2	Elective	Gynecology	no		no		2		no	no	no	no	yes	nifedipine	no		yes	no	no	no	yes	yes	2	1	2	yes	yes	no	no	no	no	no	no	no	yes	no	no	yes	no
432	con288	432	144	control	39	female	86.5	162	32.96	2	Elective	Gynecology	no		no		2		no	no	no	no	no		no		yes	no	no	no	yes	no	NA	NA	NA	yes	yes	no	no	no	no	no	no	no	yes	no	no	yes	no
433	145	433	145	case	24	female	51	158	20.43	2	Elective	Gynecology	no		no		2		no	yes	no	no	no		no		yes	no	no	no	yes	no	NA	NA	NA	yes	yes	yes	no	no	no	no	no	no	yes	yes	no	yes	yes
434	con289	434	145	control	33	female	55	144.5	26.34	1	Elective	Gynecology	no		no		2		no	no	no	no	no		no		yes	no	no	no	yes	no	NA	NA	NA	yes	yes	no	no	no	no	no	no	no	yes	yes	no	no	no
435	con290	435	145	control	28	female	46	158	18.43	1	Elective	Gynecology	no		no		2		no	no	no	no	no		no		yes	no	no	no	yes	no	NA	NA	NA	yes	yes	no	no	no	no	no	no	no	yes	no	no	yes	no
436	146	436	146	case	38	female	57	150	25.33	2	Elective	Gynecology	no		no		2		no	no	no	no	no		no		yes	no	no	no	yes	yes	2	1	2	yes	yes	yes	no	no	no	no	no	no	yes	no	no	yes	no
437	con291	437	146	control	29	female	47	155	19.56	2	Elective	Gynecology	no		no		2		no	no	no	no	no		no		yes	no	no	no	yes	no	NA	NA	NA	yes	yes	no	no	no	no	no	no	no	yes	no	no	yes	no
438	con292	438	146	control	35	female	48.8	160	19.06	2	Elective	Gynecology	yes	ponstan	no		2		no	no	no	no	no		no		yes	no	no	no	yes	no	NA	NA	NA	yes	yes	no	no	no	no	no	no	no	yes	no	no	yes	no
439	147	439	147	case	55	female	50	156	20.55	2	Elective	Intra-abdominal	no		yes	shrimp	2		no	no	no	no	no		no		yes	no	no	no	yes	no	NA	NA	NA	yes	yes	yes	no	no	no	no	no	no	yes	yes	yes	yes	no
440	con293	440	147	control	64	male	52.9	163	19.91	3	Elective	Intra-abdominal	no		yes	seafood	2		no	no	no	no	no		no		yes	no	no	no	yes	yes	2	2	1	yes	yes	no	no	no	no	no	no	no	yes	yes	no	yes	no
441	con294	441	147	control	56	male	65.9	170	22.8	3	Elective	Intra-abdominal	no		no		2		no	no	no	no	no		no		yes	no	no	no	yes	no	NA	NA	NA	yes	yes	no	no	no	no	no	no	no	yes	yes	no	no	no
442	148	442	148	case	46	female	50	158	20.03	1	Elective	Gynecology	no		no		2		no	no	no	no	no		no		yes	no	no	no	yes	yes	2	1	2	yes	yes	yes	no	no	no	no	no	no	yes	yes	yes	yes	no
443	con295	443	148	control	47	female	51.6	149.5	23.09	2	Elective	Gynecology	no		no		2		no	no	no	no	no		no		yes	no	no	no	yes	no	NA	NA	NA	yes	yes	no	no	no	no	no	no	no	yes	no	no	yes	no
444	con296	444	148	control	46	female	50.8	149	22.88	2	Elective	Gynecology	no		no		2		no	no	no	no	no		no		yes	no	no	no	yes	no	NA	NA	NA	yes	yes	no	no	no	no	no	no	no	yes	yes	no	no	no
445	149	445	149	case	32	female	74	165	27.18	2	Emergency	Obstetrics (only C/S)	yes	sulfaceftamide,metronidazole,ketoconazole	no		2		no	no	no	no	no		no		no	NA	NA	NA	NA	yes	1	2	2	no	NA	NA	NA	NA	NA	NA	NA	NA	yes	no	no	yes	yes
446	con297	446	149	control	30	female	68	153	29.05	2	Emergency	Obstetrics (only C/S)	no		no		2		no	no	no	no	no		no		no	NA	NA	NA	NA	yes	1	2	2	no	NA	NA	NA	NA	NA	NA	NA	NA	yes	no	no	yes	no
447	con298	447	149	control	35	female	66.5	160	25.98	2	Emergency	Obstetrics (only C/S)	no		no		2		no	no	no	no	no		no		no	NA	NA	NA	NA	yes	1	2	2	no	NA	NA	NA	NA	NA	NA	NA	NA	yes	no	no	yes	no
448	150	448	150	case	63	male	54	152	23.37	2	Elective	Intra-abdominal	no		no		2		no	no	no	no	no		no		yes	no	no	no	yes	no	NA	NA	NA	yes	yes	yes	no	no	no	no	no	no	yes	no	no	yes	yes
449	con299	449	150	control	33	male	55	173	18.38	2	Emergency	Intra-abdominal	no		yes	insect frie	2		no	no	no	no	no		no		yes	no	no	no	yes	no	NA	NA	NA	yes	yes	no	no	no	no	no	no	no	yes	no	no	yes	no
450	con300	450	150	control	47	female	70	155	29.14	2	Emergency	Intra-abdominal	no		no		2		no	no	no	no	no		no		yes	no	no	no	yes	no	NA	NA	NA	yes	yes	no	no	no	no	no	no	no	yes	no	no	yes	no
451	151	451	151	case	38	female	60	155	24.97	2	Elective	Gynecology	yes	ceftriaxone	no		2		no	no	no	no	no		no		yes	no	no	no	yes	no	NA	NA	NA	yes	yes	yes	no	no	no	no	no	no	yes	yes	yes	yes	yes
452	con301	452	151	control	55	female	44.1	147	20.41	2	Elective	Gynecology	no		no		2		no	no	no	no	no		no		yes	no	no	no	yes	yes	2	2	1	yes	yes	no	no	no	no	no	no	no	yes	yes	no	yes	no
453	con302	453	151	control	50	female	77.1	161	29.74	2	Elective	Gynecology	no		yes	shrimp,crab	2		no	no	no	no	yes	enalapril	no		yes	no	no	no	yes	yes	2	1	2	yes	yes	no	no	no	no	no	no	no	yes	yes	no	no	no
454	152	454	152	case	56	female	51	158	20.43	2	Elective	Gynecology	no		no		2		no	no	no	no	no		no		yes	no	no	no	yes	no	NA	NA	NA	yes	yes	yes	no	no	no	no	no	no	yes	yes	no	no	no
455	con303	455	152	control	47	female	44.8	149	20.18	2	Elective	Gynecology	yes	paracetamol, ibprofen,norgesic	no		2		no	no	no	no	yes	nifedipine	no		yes	no	no	no	yes	no	NA	NA	NA	yes	yes	no	no	no	no	no	no	no	yes	yes	no	no	no
456	con304	456	152	control	43	female	58	152	25.1	2	Elective	Gynecology	no		no		2		no	no	no	no	no		no		yes	no	no	no	yes	no	NA	NA	NA	yes	yes	no	no	no	no	no	no	no	yes	no	no	yes	no
457	153	457	153	case	19	female	78	155	32.47	2	Elective	Orthopedic	no		no		2		no	no	no	no	no		no		yes	no	no	no	yes	no	NA	NA	NA	yes	yes	yes	no	no	no	no	no	no	yes	yes	no	yes	yes
458	con305	458	153	control	20	male	57.6	179	17.98	2	Elective	Orthopedic	no		no		2		no	no	no	no	no		no		no	NA	NA	NA	NA	yes	2	1	2	no	NA	NA	NA	NA	NA	NA	NA	NA	yes	yes	no	no	no
459	con306	459	153	control	34	female	57	159	22.55	2	Elective	Orthopedic	no		no		2		no	no	yes	no	no		no		yes	no	no	yes	no	no	NA	NA	NA	yes	yes	no	no	no	no	no	no	no	yes	yes	no	no	no
460	154	460	154	case	65	male	69.6	173	23.26	3	Elective	Intra-abdominal	no		no		2		no	no	no	no	no		no		yes	no	no	no	yes	no	NA	NA	NA	yes	yes	no	no	no	no	no	no	no	yes	yes	yes	no	no
461	con307	461	154	control	56	female	51	158	20.43	2	Elective	Intra-abdominal	no		no		2		no	no	no	no	no		no		yes	no	no	no	yes	no	NA	NA	NA	yes	yes	no	no	no	no	no	no	no	yes	yes	no	no	no
462	con308	462	154	control	65	female	33.5	145	15.93	3	Emergency	Intra-abdominal	no		no		2		no	yes	yes	no	yes	unkown drug	no		yes	no	no	no	yes	no	NA	NA	NA	yes	yes	no	no	no	no	no	no	no	yes	yes	no	no	no
463	155	463	155	case	34	female	46.2	149	20.81	2	Elective	Gynecology	no		no		2		no	no	no	no	no		no		yes	no	no	no	yes	no	NA	NA	NA	yes	yes	yes	no	no	no	no	no	no	yes	yes	yes	no	no
464	con309	464	155	control	36	female	64	161	24.69	2	Elective	Gynecology	no		no		2		no	no	no	no	no		no		yes	no	no	no	yes	no	NA	NA	NA	yes	yes	no	no	no	no	no	no	no	yes	yes	no	no	no
465	con310	465	155	control	32	female	43.7	150	19.42	2	Elective	Gynecology	no		no		2		no	no	no	no	no		no		yes	no	no	no	yes	no	NA	NA	NA	yes	yes	no	no	no	no	no	no	no	yes	yes	no	yes	no
466	156	466	156	case	41	female	60	168	21.26	2	Elective	Gynecology	no		yes	seafood	2		no	yes	no	no	no		no		yes	no	no	no	yes	no	NA	NA	NA	yes	yes	no	no	no	no	no	no	no	yes	no	no	yes	yes
467	con311	467	156	control	54	female	53	147	24.53	2	Elective	Gynecology	no		no		2		no	yes	no	no	no		no		yes	no	no	no	yes	no	NA	NA	NA	yes	yes	no	no	no	no	no	no	no	yes	yes	no	yes	no
468	con312	468	156	control	32	female	42	158	16.82	2	Elective	Gynecology	no		no		2		no	no	no	no	no		no		yes	no	no	no	yes	yes	2	2	1	yes	yes	no	no	no	no	no	no	no	yes	yes	no	no	no
469	157	469	157	case	30	female	50	155	20.81	3	Emergency	Orthopedic	yes	vancomycin,meropenam	no		2		no	no	no	no	no		no		yes	no	no	no	yes	no	NA	NA	NA	yes	yes	yes	no	no	no	no	no	no	yes	yes	yes	no	no
470	con313	470	157	control	20	male	65	165	23.88	4	Emergency	Neurology	no		no		2		no	no	no	no	no		no		yes	no	no	no	yes	no	NA	NA	NA	yes	yes	no	no	no	no	no	no	no	yes	yes	no	no	no
471	con314	471	157	control	45	female	56	156	23.01	2	Elective	Neurology	no		no		2		no	no	no	no	no		no		yes	no	no	no	yes	no	NA	NA	NA	yes	yes	no	no	no	no	no	no	no	yes	yes	no	no	no
472	158	472	158	case	46	female	58	158	23.23	2	Elective	Gastrointestinal	no		no		2		no	no	no	no	no		no		yes	no	no	yes	no	no	NA	NA	NA	yes	yes	yes	no	no	no	no	no	no	yes	yes	yes	no	no
473	con315	473	158	control	41	female	50.8	161	19.6	2	Elective	Gastrointestinal	no		no		2		no	yes	no	no	no		no		yes	no	no	yes	no	no	NA	NA	NA	yes	yes	no	no	no	no	no	no	no	yes	yes	no	no	no
474	con316	474	158	control	63	female	69	157	27.99	2	Elective	Gastrointestinal	no		no		2		no	no	no	no	yes	amlodipine,HCTZ	no		yes	no	no	yes	no	no	NA	NA	NA	yes	yes	no	no	no	no	no	no	no	yes	yes	no	yes	no
475	159	475	159	case	54	female	58	156	23.83	2	Elective	Gastrointestinal	no		no		2		no	no	no	no	no		no		yes	no	no	no	yes	no	NA	NA	NA	yes	yes	yes	no	no	no	no	no	no	yes	yes	yes	yes	yes
476	con317	476	159	control	46	female	57.4	158	22.99	2	Elective	Gastrointestinal	no		no		2		no	no	no	no	no		no		yes	no	no	yes	no	no	NA	NA	NA	yes	yes	no	no	no	no	no	no	no	yes	yes	no	no	no
477	con318	477	159	control	57	female	50	142.5	24.62	1	Elective	Gastrointestinal	no		no		2		no	no	no	no	no		no		yes	no	no	yes	no	no	NA	NA	NA	yes	yes	no	no	no	no	no	no	no	yes	yes	no	yes	no
478	160	478	160	case	26	male	53	172	17.92	2	Elective	Orthopedic	no		no		2		no	no	no	no	no		no		yes	no	no	no	yes	no	NA	NA	NA	yes	yes	yes	no	no	no	no	no	no	yes	no	no	yes	yes
479	con319	479	160	control	51	female	81	156	33.28	2	Elective	Orthopedic	no		no		2		no	no	no	no	no		no		no	NA	NA	NA	NA	yes	1	2	2	no	NA	NA	NA	NA	NA	NA	NA	NA	no	NA	NA	NA	NA
480	con320	480	160	control	64	female	62.7	157	25.44	2	Elective	Orthopedic	no		no		2		no	no	no	no	yes	no med	no		no	NA	NA	NA	NA	yes	1	1	2	no	yes	no	no	no	no	no	no	no	yes	yes	no	no	no
481	161	481	161	case	30	female	65.8	161	25.38	2	Emergency	Obstetrics (only C/S)	no		no		2		no	no	no	no	no		no		no	NA	NA	NA	NA	yes	1	2	2	no	NA	NA	NA	NA	NA	NA	NA	NA	yes	no	no	yes	yes
482	con321	482	161	control	34	female	63.7	157	25.84	2	Emergency	Obstetrics (only C/S)	no		no		2		no	no	no	no	no		no		no	NA	NA	NA	NA	yes	1	2	2	no	NA	NA	NA	NA	NA	NA	NA	NA	yes	no	no	yes	no
483	con322	483	161	control	26	female	66	163	24.84	2	Emergency	Obstetrics (only C/S)	no		no		2		no	no	no	no	no		no		no	NA	NA	NA	NA	yes	1	2	2	no	NA	NA	NA	NA	NA	NA	NA	NA	yes	no	no	yes	no
484	162	484	162	case	44	male	72	172	24.34	2	Elective	ENT	no		no		2		no	no	no	no	no		no		yes	no	no	no	yes	no	NA	NA	NA	yes	yes	yes	no	no	no	no	no	no	yes	no	no	yes	yes
485	con323	485	162	control	50	female	36.9	162	14.06	2	Elective	ENT	no		no		2		no	no	no	no	no		no		yes	no	no	no	yes	no	NA	NA	NA	yes	yes	no	no	no	no	no	no	no	yes	yes	no	no	no
486	con324	486	162	control	45	female	42.3	146	19.84	3	Elective	ENT	no		no		2		no	no	no	no	no		no		yes	no	no	no	yes	no	NA	NA	NA	yes	yes	no	no	no	no	no	no	no	yes	yes	no	no	no
487	163	487	163	case	28	female	91.7	165	33.68	2	Emergency	Obstetrics (only C/S)	no		yes	seafood	2		no	no	no	no	no		no		no	NA	NA	NA	NA	yes	1	2	2	no	NA	NA	NA	NA	NA	NA	NA	NA	yes	no	no	yes	yes
488	con325	488	163	control	33	female	60.8	153	25.97	2	Emergency	Obstetrics (only C/S)	no		no		2		no	no	no	no	no		no		no	NA	NA	NA	NA	yes	1	2	2	no	NA	NA	NA	NA	NA	NA	NA	NA	yes	no	no	yes	no
489	con326	489	163	control	26	female	66	163	24.84	2	Emergency	Obstetrics (only C/S)	no		no		2		no	no	no	no	no		no		no	NA	NA	NA	NA	yes	1	2	2	no	NA	NA	NA	NA	NA	NA	NA	NA	yes	no	no	yes	no
490	164	490	164	case	34	female	60	155	24.97	3	Emergency	Gastrointestinal	yes	norgesic,vitb1-6-12	no		2		no	no	no	no	no		no		yes	no	no	no	yes	no	NA	NA	NA	yes	yes	yes	no	no	no	no	no	no	yes	no	no	yes	yes
491	con327	491	164	control	53	female	58.2	153	24.86	1	Elective	Gastrointestinal	no		no		2		no	no	no	no	no		no		yes	no	no	yes	no	no	NA	NA	NA	yes	yes	no	no	no	no	no	no	no	yes	yes	no	no	no
492	con328	492	164	control	63	female	67.6	146	31.71	2	Elective	Gastrointestinal	no		no		2		no	no	no	no	yes	unknown drug	no		yes	no	no	no	yes	no	NA	NA	NA	yes	yes	no	no	no	no	no	no	no	yes	yes	no	no	no
493	165	493	165	case	28	female	44	156	18.08	3	Elective	Orthopedic	no		no		2		no	no	no	no	no		no		no	NA	NA	NA	NA	yes	1	2	2	no	NA	NA	NA	NA	NA	NA	NA	NA	yes	yes	no	yes	yes
494	con329	494	165	control	26	male	80	176	25.83	2	Emergency	Orthopedic	no		no		2		no	no	no	no	no		no		yes	no	no	no	yes	no	NA	NA	NA	yes	yes	no	no	no	no	no	no	no	yes	yes	no	no	no
495	con330	495	165	control	19	male	65	170	22.49	1	Elective	Orthopedic	no		no		2		no	no	no	no	no		no		yes	no	no	yes	no	no	NA	NA	NA	yes	yes	no	no	no	no	no	no	no	yes	no	no	yes	no
496	166	496	166	case	39	female	73	159	28.88	2	OPD	Gynecology	no		no		2		no	no	no	no	no		no		yes	no	no	no	yes	yes	2	1	2	yes	yes	yes	no	no	no	no	no	no	yes	yes	yes	yes	no
497	con331	497	166	control	41	female	57.8	168	20.48	1	Elective	Gynecology	no		no		2		no	no	no	no	no		no		yes	no	no	no	yes	no	NA	NA	NA	yes	yes	no	no	no	no	no	no	no	yes	yes	no	yes	no
498	con332	498	166	control	23	female	61	165	22.41	2	Elective	Gynecology	no		no		2		no	no	no	no	no		yes	no drug	yes	no	no	no	yes	yes	2	1	2	yes	yes	no	no	no	no	no	no	no	yes	yes	no	yes	no
499	167	499	167	case	55	female	56.6	151	24.82	2	Elective	Gynecology	no		no		2		no	yes	no	no	no		no		yes	no	no	no	yes	yes	2	1	2	yes	yes	yes	no	no	no	no	no	no	yes	yes	no	yes	yes
500	con333	500	167	control	57	female	60.3	153	25.76	2	Elective	Gynecology	no		no		2		no	no	no	no	no		no		yes	no	no	no	yes	yes	2	2	1	yes	yes	no	no	no	no	no	no	no	yes	yes	no	yes	no
501	con334	501	167	control	50	female	52.9	155	22.02	2	Elective	Gynecology	no		no		2		no	no	no	no	no		no		yes	no	no	no	yes	no	NA	NA	NA	yes	yes	no	no	no	no	no	no	no	yes	no	no	yes	no
502	168	502	168	case	75	female	56	150	24.89	2	Elective	Orthopedic	no		no		2		no	no	no	no	yes	amlodipine,losartan	no		no	NA	NA	NA	NA	yes	1	1	2	no	NA	NA	NA	NA	NA	NA	NA	NA	yes	no	no	yes	yes
503	con335	503	168	control	83	female	40	160	15.62	2	Elective	Orthopedic	no		no		2		no	no	no	yes	yes	enalapril	no		no	NA	NA	NA	NA	yes	1	2	2	no	NA	NA	NA	NA	NA	NA	NA	NA	no	NA	NA	NA	NA
504	con336	504	168	control	66	male	70	165	25.71	2	Elective	Orthopedic	no		no		2		no	no	no	no	yes	felodipine	no		no	NA	NA	NA	NA	yes	1	2	2	no	NA	NA	NA	NA	NA	NA	NA	NA	no	NA	NA	NA	NA
505	169	505	169	case	39	male	59	165	21.67	2	Elective	Gastrointestinal	no		no		2		no	no	no	no	no		no		yes	no	no	no	yes	no	NA	NA	NA	yes	yes	yes	no	no	no	no	no	no	yes	no	no	yes	yes
506	con337	506	169	control	50	male	71	170	24.57	2	Elective	Gastrointestinal	no		no		2		no	no	no	no	no		no		no	NA	NA	NA	NA	yes	1	2	2	no	NA	NA	NA	NA	NA	NA	NA	NA	no	NA	NA	NA	NA
507	con338	507	169	control	63	male	51.7	150	22.98	2	Elective	Gastrointestinal	no		no		2		no	no	no	no	no		no		no	NA	NA	NA	NA	yes	1	2	2	no	NA	NA	NA	NA	NA	NA	NA	NA	no	NA	NA	NA	NA
508	170	508	170	case	7	female	18	119	12.71	1	Elective	Orthopedic	no		no		2		no	no	no	no	no		no		yes	no	no	yes	no	no	NA	NA	NA	yes	yes	yes	no	no	no	no	no	no	yes	yes	yes	no	no
509	con339	509	170	control	4	male	14	100	14	2	Elective	Orthopedic	no		no		2		no	no	no	no	no		no		yes	no	no	yes	no	yes	2	1	2	yes	yes	no	no	no	no	no	no	no	yes	yes	no	no	no
510	con340	510	170	control	6	female	36	125	23.04	2	Elective	Orthopedic	no		no		2		no	no	no	no	no		no		yes	no	no	no	yes	no	NA	NA	NA	yes	yes	no	no	no	no	no	no	no	yes	yes	no	no	no
511	171	511	171	case	31	female	47.6	160	18.59	2	Elective	Gynecology	yes	sulfacetamide	no		2		no	no	no	no	no		no		yes	no	no	no	yes	no	NA	NA	NA	yes	yes	no	no	no	no	no	no	no	yes	yes	no	yes	yes
512	con341	512	171	control	33	female	63	158	25.24	2	Elective	Gynecology	no		no		2		no	no	no	no	no		no		yes	no	no	no	yes	no	NA	NA	NA	yes	yes	no	no	no	no	no	no	no	yes	no	no	yes	no
513	con342	513	171	control	38	female	72	157	29.21	2	Elective	Gynecology	no		no		2		no	no	no	no	no		no		yes	no	no	no	yes	yes	2	1	2	yes	yes	no	no	no	no	no	no	no	yes	no	no	yes	no
514	172	514	172	case	36	male	65	172	21.97	1	Elective	Orthopedic	no		no		2		no	no	no	no	no		no		no	NA	NA	NA	NA	yes	1	2	2	no	NA	NA	NA	NA	NA	NA	NA	NA	yes	no	no	yes	yes
515	con343	515	172	control	60	male	60	168	21.26	2	Elective	Orthopedic	no		no		2		no	no	no	no	no		no		yes	no	no	no	yes	no	NA	NA	NA	yes	yes	no	no	no	no	no	no	no	yes	yes	no	no	no
516	con344	516	172	control	59	female	45	158	18.03	3	Elective	Orthopedic	no		no		2		no	no	no	no	no		no		no	NA	NA	NA	NA	yes	1	2	2	no	NA	NA	NA	NA	NA	NA	NA	NA	no	NA	NA	NA	NA
517	173	517	173	case	62	female	62	158	24.84	2	Elective	Gastrointestinal	no		no		2		no	no	no	no	no		no		yes	no	no	no	yes	yes	2	2	1	yes	yes	no	no	no	no	no	no	no	yes	yes	yes	no	no
518	con345	518	173	control	63	female	50	160	19.53	2	Emergency	Gastrointestinal	no		no		2		no	no	no	no	no		no		yes	no	no	no	yes	yes	2	2	1	yes	yes	no	no	no	no	no	no	no	yes	yes	no	yes	no
519	con346	519	173	control	64	male	54	165	19.83	2	Elective	Gastrointestinal	no		no		2		no	no	no	no	no		no		yes	no	no	no	yes	no	NA	NA	NA	yes	yes	no	no	no	no	no	no	no	yes	yes	no	yes	no
520	174	520	174	case	62	female	51.8	155	21.56	2	Elective	Gastrointestinal	no		no		2		no	no	no	no	no		no		yes	no	no	no	yes	yes	2	2	1	yes	yes	yes	no	no	no	no	no	no	yes	no	no	yes	yes
521	con347	521	174	control	44	female	40	150	17.78	4	Emergency	Gastrointestinal	no		no		2		no	no	no	no	no		no		yes	no	no	no	yes	no	NA	NA	NA	yes	yes	no	no	no	no	no	no	no	yes	yes	no	no	no
522	con348	522	174	control	61	male	65.8	164	24.46	2	Elective	Gastrointestinal	no		no		2		no	no	no	no	no		no		yes	no	no	no	yes	yes	2	2	1	yes	yes	no	no	no	no	no	no	no	yes	no	no	yes	no
523	175	523	175	case	33	female	87	153	37.17	2	Emergency	Obstetrics (only C/S)	no		no		2		no	no	no	no	no		no		no	NA	NA	NA	NA	yes	1	2	2	no	NA	NA	NA	NA	NA	NA	NA	NA	yes	no	no	yes	yes
524	con349	524	175	control	31	female	69	170	23.88	2	Emergency	Obstetrics (only C/S)	no		no		2		no	no	no	no	no		no		no	NA	NA	NA	NA	yes	1	2	2	yes	no	no	no	no	no	no	yes	no	yes	yes	no	yes	no
525	con350	525	175	control	30	female	62.4	156	25.64	2	Emergency	Obstetrics (only C/S)	no		no		2		no	no	no	no	no		no		no	NA	NA	NA	NA	yes	1	2	2	no	NA	NA	NA	NA	NA	NA	NA	NA	yes	no	no	yes	no
526	176	526	176	case	32	male	70	165	25.71	4	Emergency	Gastrointestinal	no		no		2		no	no	no	no	no		no		yes	no	no	no	yes	no	NA	NA	NA	yes	yes	yes	no	no	no	no	no	no	yes	yes	yes	no	no
527	con351	527	176	control	50	male	70	170	24.22	4	Emergency	Gastrointestinal	no		no		2		no	no	no	no	no		no		yes	no	no	no	yes	no	NA	NA	NA	yes	yes	no	no	no	no	no	no	no	yes	yes	no	no	no
528	con352	528	176	control	50	male	70	170	24.22	3	Emergency	Gastrointestinal	no		no		2		no	no	no	no	no		no		yes	no	no	no	yes	no	NA	NA	NA	yes	no	no	no	no	yes	no	no	no	yes	yes	no	no	no
529	177	529	177	case	48	male	58.3	175	19.04	2	Emergency	Gastrointestinal	yes	paracetamol	no		2		no	no	no	no	no		no		no	NA	NA	NA	NA	yes	1	2	2	no	NA	NA	NA	NA	NA	NA	NA	NA	no	NA	NA	NA	NA
530	con353	530	177	control	63	male	45	160	17.58	2	Emergency	Gastrointestinal	no		no		2		no	no	no	no	no		no		no	NA	NA	NA	NA	yes	1	2	2	no	NA	NA	NA	NA	NA	NA	NA	NA	no	NA	NA	NA	NA
531	con354	531	177	control	53	female	70	155	29.14	2	Emergency	Gastrointestinal	no		no		2		no	no	no	no	yes	amlodipine	no		yes	no	no	no	yes	no	NA	NA	NA	yes	yes	no	no	no	no	no	no	no	yes	yes	no	no	no
532	178	532	178	case	13	male	50	153	21.36	2	Elective	Orthopedic	yes	cefazolin	no		2		no	no	no	no	no		no		yes	no	no	no	yes	no	NA	NA	NA	yes	yes	yes	no	no	no	no	no	no	yes	yes	yes	no	no
533	con355	533	178	control	9	male	60	141	30.18	2	Emergency	Orthopedic	no		no		2		no	no	no	no	no		no		yes	no	no	yes	no	no	NA	NA	NA	yes	yes	no	yes	no	no	no	no	no	yes	yes	no	no	no
534	con356	534	178	control	10	female	72	151	31.58	2	Emergency	Orthopedic	yes	ibuprofen	no		2		no	no	no	no	no		no		yes	no	no	no	yes	no	NA	NA	NA	yes	yes	no	no	no	no	no	no	no	yes	yes	no	no	no
535	179	535	179	case	29	female	70	154	29.52	2	Elective	Obstetrics (only C/S)	yes	misoprostol	no		2		no	no	no	no	no		no		no	NA	NA	NA	NA	yes	1	2	2	no	NA	NA	NA	NA	NA	NA	NA	NA	yes	no	no	yes	no
536	con357	536	179	control	27	female	66.5	158	26.64	2	Emergency	Obstetrics (only C/S)	yes	cephalosporin	no		2		no	no	no	no	no		no		no	NA	NA	NA	NA	yes	1	2	2	no	NA	NA	NA	NA	NA	NA	NA	NA	yes	no	no	yes	no
537	con358	537	179	control	39	female	80	156	32.87	2	Emergency	Obstetrics (only C/S)	no		no		2		no	no	no	no	no		no		no	NA	NA	NA	NA	yes	1	2	2	no	NA	NA	NA	NA	NA	NA	NA	NA	yes	no	no	yes	no
538	180	538	180	case	21	male	70	185	20.45	2	Elective	Orthopedic	no		yes	shrimp	2		no	no	no	no	no		no		yes	no	no	no	yes	no	NA	NA	NA	yes	yes	no	no	no	no	no	no	no	yes	yes	no	yes	no
539	con359	539	180	control	20	female	64	160	25	2	Elective	Orthopedic	no		no		2		no	no	no	no	no		no		yes	no	no	no	yes	no	NA	NA	NA	yes	yes	no	no	no	no	no	no	no	yes	yes	no	no	no
540	con360	540	180	control	22	female	77	161	29.71	2	Elective	Orthopedic	no		no		2		no	no	no	no	no		no		yes	no	no	yes	no	yes	2	1	2	yes	yes	no	no	no	no	no	no	no	yes	yes	no	no	no
541	181	541	181	case	19	female	62.2	173.5	20.66	2	Elective	Gynecology	no		no		2		no	no	no	no	no		no		yes	no	no	no	yes	no	NA	NA	NA	yes	yes	no	no	no	no	no	no	no	yes	no	no	yes	no
542	con361	542	181	control	54	female	43.3	149.5	19.37	2	Elective	Gynecology	no		no		2		no	no	no	no	no		no		yes	no	no	no	yes	yes	2	1	2	yes	yes	no	no	no	no	no	no	no	yes	yes	no	no	no
543	con362	543	181	control	39	female	63	165	23.14	3	Emergency	Gynecology	no		no		2		no	no	no	no	no		no		yes	no	no	no	yes	no	NA	NA	NA	yes	yes	no	no	no	yes	no	no	no	yes	yes	no	yes	no
544	182	544	182	case	54	male	69.8	172	23.59	3	Elective	Cardiac	no		no		2		no	no	no	no	no		no		yes	no	no	no	yes	no	NA	NA	NA	yes	yes	no	no	no	no	no	no	no	yes	yes	no	no	no
545	con363	545	182	control	65	male	70	160	27.34	3	Emergency	Cardiac	no		no		2		no	no	no	no	no		no		yes	no	no	no	yes	no	NA	NA	NA	yes	yes	no	no	no	no	no	no	no	yes	yes	no	no	no
546	con364	546	182	control	64	male	60	160	23.44	4	Emergency	Cardiac	no		no		2		no	no	no	no	no		no		yes	no	no	no	yes	no	NA	NA	NA	yes	yes	no	no	no	no	no	no	no	yes	yes	no	no	no
547	183	547	183	case	35	male	110	170	58.82	3	Elective	Gastrointestinal	no		no		2		no	no	no	no	yes	losartan,amlodipine	no		yes	no	no	no	yes	no	NA	NA	NA	yes	yes	no	no	no	no	no	no	no	yes	yes	no	no	no
548	con365	548	183	control	29	female	136	165	49.95	3	Elective	Gastrointestinal	no		no		2		no	no	no	no	no		no		yes	no	no	no	yes	no	NA	NA	NA	yes	yes	no	no	no	no	no	no	no	yes	yes	no	no	no
549	con366	549	183	control	34	female	102	148	46.57	3	Elective	Gastrointestinal	no		no		2		no	no	no	no	yes	amlodipine	no		yes	no	no	no	yes	no	NA	NA	NA	yes	yes	no	no	no	no	no	no	no	yes	yes	no	no	no
550	184	550	184	case	16	male	70	178	22.09	1	Elective	Orthopedic	no		no		2		no	no	no	no	no		no		yes	no	no	no	yes	no	NA	NA	NA	yes	yes	yes	no	no	no	no	no	no	yes	yes	yes	no	no
551	con367	551	184	control	10	female	53	145	25.21	2	Elective	Orthopedic	no		no		2		no	no	no	no	no		no		yes	no	no	no	yes	no	NA	NA	NA	yes	yes	no	no	no	no	no	no	no	yes	yes	no	no	no
552	con368	552	184	control	10	female	29	141	14.59	2	Elective	Orthopedic	no		no		2		no	no	no	no	no		no		yes	no	no	no	yes	no	NA	NA	NA	yes	no	no	yes	no	no	no	no	no	yes	yes	no	no	no
553	185	553	185	case	20	male	41.5	162	15.81	1	Elective	Orthopedic	no		no		2		no	no	no	no	no		no		no	NA	NA	NA	NA	yes	1	2	2	no	NA	NA	NA	NA	NA	NA	NA	NA	yes	no	no	yes	yes
554	con369	554	185	control	22	male	60	175	19.59	2	Emergency	Orthopedic	no		no		2		no	no	no	no	no		no		yes	no	no	no	yes	no	NA	NA	NA	yes	yes	no	no	no	no	no	no	no	yes	yes	no	yes	no
555	con370	555	185	control	25	male	72	167	25.82	2	Elective	Orthopedic	no		no		2		no	no	no	no	no		no		yes	no	no	no	yes	no	NA	NA	NA	yes	yes	no	no	no	no	no	no	no	yes	yes	no	no	no
556	186	556	186	case	13	male	51	162	19.43	2	Emergency	Orthopedic	no		yes	crab	2		no	no	no	no	no		no		yes	no	no	no	yes	no	NA	NA	NA	yes	yes	yes	no	no	no	no	no	no	yes	yes	yes	no	no
557	con371	557	186	control	18	male	58	176	18.72	3	Emergency	Orthopedic	no		no		2		no	no	no	no	no		no		yes	no	no	no	yes	no	NA	NA	NA	yes	yes	no	no	no	no	no	no	no	yes	yes	no	no	no
558	con372	558	186	control	13	female	55	160	21.48	2	Elective	Orthopedic	no		no		2		no	no	no	no	no		no		yes	no	no	no	yes	no	NA	NA	NA	yes	yes	no	no	no	no	no	no	no	yes	no	no	yes	no
559	187	559	187	case	37	female	70.6	160	27.58	3	Emergency	Obstetrics (only C/S)	no		no		2		no	no	no	no	no		no		yes	no	no	no	yes	yes	2	1	2	yes	yes	yes	no	no	no	no	no	no	yes	no	no	yes	yes
560	con373	560	187	control	31	female	53.5	148	24.42	2	Emergency	Obstetrics (only C/S)	no		no		2		no	no	no	no	no		no		no	NA	NA	NA	NA	yes	1	2	2	no	NA	NA	NA	NA	NA	NA	NA	NA	yes	no	no	yes	no
561	con374	561	187	control	33	female	80.5	151	35.31	3	Emergency	Obstetrics (only C/S)	no		no		2		no	no	no	no	no		no		no	NA	NA	NA	NA	yes	1	2	2	no	NA	NA	NA	NA	NA	NA	NA	NA	yes	no	no	yes	no
562	188	562	188	case	37	female	68.8	156	28.27	2	Elective	Obstetrics (only C/S)	yes	ibuprofen	yes	seafood, chicken	2		no	no	yes	no	no		no		yes	no	no	no	yes	yes	1	2	2	yes	yes	no	no	no	no	no	no	no	yes	yes	no	yes	no
563	con375	563	188	control	37	female	79	165	29.02	2	Emergency	Obstetrics (only C/S)	no		no		2		no	no	no	no	no		no		no	NA	NA	NA	NA	yes	1	2	2	no	NA	NA	NA	NA	NA	NA	NA	NA	yes	no	no	yes	no
564	con376	564	188	control	39	female	74.4	158	29.8	2	Emergency	Obstetrics (only C/S)	no		no		2		no	no	no	no	no		no		no	NA	NA	NA	NA	yes	1	2	2	no	NA	NA	NA	NA	NA	NA	NA	NA	yes	no	no	yes	no
565	189	565	189	case	59	male	67	158	26.84	2	Elective	Neurology	no		no		2		no	no	no	no	no		no		yes	no	no	no	yes	no	NA	NA	NA	yes	yes	no	no	no	no	no	no	no	yes	yes	no	no	no
566	con377	566	189	control	56	female	46.8	162	17.83	3	Emergency	Neurology	no		no		2		no	no	no	no	no		no		yes	no	no	no	yes	no	NA	NA	NA	yes	yes	no	no	no	no	no	no	no	yes	yes	no	no	no
567	con378	567	189	control	52	male	65.5	168	23.21	3	Elective	Neurology	no		no		2		no	no	no	no	yes	amlodipine	no		yes	no	no	no	yes	no	NA	NA	NA	yes	yes	no	no	no	no	no	no	no	yes	yes	no	no	no
568	190	568	190	case	59	male	61.5	158	24.64	2	Elective	ENT	yes	amlodipine	no		2		no	no	no	no	yes	enalapril	no		yes	no	no	no	yes	no	NA	NA	NA	yes	yes	yes	no	no	no	no	no	no	yes	yes	yes	no	no
569	con379	569	190	control	59	male	61.5	158	24.64	2	Elective	ENT	yes	amlodipine	no		2		no	no	no	no	yes	losaratan	no		yes	no	no	no	yes	no	NA	NA	NA	yes	yes	no	no	no	no	no	no	no	yes	yes	no	no	no
570	con380	570	190	control	22	male	77	166	27.94	2	Elective	ENT	no		no		2		no	no	no	no	no		no		yes	no	no	no	yes	no	NA	NA	NA	yes	yes	no	no	no	no	no	no	no	yes	yes	no	no	no
571	191	571	191	case	6	male	14.8	105	13.42	3	Elective	Intrathoracic	no		no		2		no	no	no	no	no		no		yes	no	no	no	yes	no	NA	NA	NA	yes	yes	yes	no	no	no	no	yes	yes	yes	yes	yes	no	no
572	con381	572	191	control	5	female	10.4	101.5	10.09	3	Elective	Intrathoracic	no		no		2		no	no	no	no	no		no		yes	no	no	no	yes	no	NA	NA	NA	yes	no	no	no	no	no	no	yes	no	yes	yes	no	no	no
573	con382	573	191	control	2	male	17	85	23.53	3	Elective	Intrathoracic	no		no		2		no	no	no	no	no		no		yes	no	no	no	yes	no	NA	NA	NA	yes	yes	no	no	no	no	no	yes	no	yes	yes	no	no	no
574	192	574	192	case	19	male	49	168	17.36	2	Elective	Orthopedic	no		no		2		no	yes	no	no	no		no		yes	no	no	no	yes	no	NA	NA	NA	yes	yes	yes	no	no	no	no	no	no	yes	yes	yes	yes	yes
575	con383	575	192	control	24	male	58.3	165	21.41	1	Elective	Orthopedic	no		no		2		no	no	no	no	no		no		yes	no	no	no	yes	no	NA	NA	NA	yes	yes	no	no	no	no	no	no	no	yes	no	no	yes	no
576	con384	576	192	control	65	female	56	158	22.43	2	Elective	Orthopedic	no		no		2		no	no	no	no	no		no		yes	no	no	no	yes	no	NA	NA	NA	yes	yes	no	no	no	no	no	no	no	yes	yes	no	no	no
577	193	577	193	case	53	female	60.9	152	26.36	3	Elective	ENT	yes	diclofenac,penicillin,norflox,pronstan	no		2		no	yes	yes	no	no		no		yes	no	no	no	yes	no	NA	NA	NA	yes	yes	yes	no	no	no	no	no	no	yes	yes	yes	no	no
578	con385	578	193	control	39	male	53	173	17.71	2	OPD	ENT	no		no		2		no	no	no	no	no		no		yes	no	no	no	yes	no	NA	NA	NA	yes	yes	no	no	no	no	no	no	no	yes	yes	no	no	no
579	con386	579	193	control	56	female	49	168	17.36	2	Emergency	ENT	no		no		2		no	no	no	no	no		no		yes	no	no	no	yes	no	NA	NA	NA	yes	yes	no	no	no	no	no	no	no	yes	yes	no	no	no
580	194	580	194	case	36	male	61.5	170	21.28	1	Elective	Orthopedic	no		no		2		no	no	no	no	no		no		yes	no	no	yes	no	yes	1	2	2	yes	yes	yes	no	no	no	no	no	no	yes	yes	yes	yes	no
581	con387	581	194	control	35	male	60	170	20.76	2	Emergency	Orthopedic	no		no		2		no	no	no	no	no		no		yes	no	no	no	yes	no	NA	NA	NA	yes	yes	no	no	no	no	no	no	no	yes	no	no	yes	no
582	con388	582	194	control	35	male	68	175	22.2	1	Elective	Orthopedic	no		no		2		no	no	no	no	no		no		no	NA	NA	NA	NA	yes	1	2	2	no	NA	NA	NA	NA	NA	NA	NA	NA	yes	yes	no	yes	no
583	195	583	195	case	22	female	108	167	38.72	3	Emergency	Obstetrics (only C/S)	no		no		2		no	no	no	no	no		no		yes	no	no	no	yes	no	NA	NA	NA	yes	yes	yes	no	no	no	no	no	no	yes	yes	no	no	no
584	con389	584	195	control	35	female	61.5	157	24.95	2	Emergency	Obstetrics (only C/S)	no		no		2		no	no	no	no	no		no		no	NA	NA	NA	NA	yes	1	2	2	no	NA	NA	NA	NA	NA	NA	NA	NA	no	NA	NA	NA	NA
585	con390	585	195	control	31	female	72.6	155	30.22	2	Emergency	Obstetrics (only C/S)	yes	ibuprofen	no		2		no	no	no	no	no		no		no	NA	NA	NA	NA	yes	1	2	2	no	NA	NA	NA	NA	NA	NA	NA	NA	yes	no	no	yes	no
586	196	586	196	case	63	male	39.3	144	18.95	2	Elective	Genitourinary	yes	ceftriaxone	no		2		no	no	no	no	no		no		yes	no	no	no	yes	yes	2	2	1	yes	yes	no	no	no	no	no	no	no	yes	yes	no	no	no
587	con391	587	196	control	60	male	59.8	169	20.94	3	Elective	Genitourinary	no		no		2		no	no	no	no	yes	hydralazine, losartan	no		yes	no	no	no	yes	yes	2	2	1	yes	yes	no	no	no	no	no	no	no	yes	yes	no	no	no
588	con392	588	196	control	58	female	37	143	18.09	2	Elective	Genitourinary	no		no		2		no	no	no	no	no		no		yes	no	no	no	yes	yes	2	2	1	yes	yes	no	no	no	no	no	no	no	yes	yes	no	no	no
589	197	589	197	case	69	male	60	164	22.31	3	Elective	Orthopedic	no		no		2		no	no	no	no	no		no		yes	no	no	no	yes	no	NA	NA	NA	yes	yes	yes	no	no	no	no	no	no	yes	yes	yes	no	no
590	con393	590	197	control	84	female	52.5	141	26.41	3	Elective	Orthopedic	no		no		2		no	no	no	no	yes	amlodipine	no		yes	no	no	no	yes	no	NA	NA	NA	yes	yes	no	no	no	no	no	no	no	yes	yes	no	no	no
591	con394	591	197	control	66	female	59	153	25.2	3	Elective	Orthopedic	no		no		2		no	no	no	no	no		no		yes	no	no	no	yes	no	NA	NA	NA	yes	yes	no	no	no	no	no	no	no	yes	yes	no	no	no
592	198	592	198	case	33	female	46.7	148	21.32	2	Elective	Gynecology	yes	clindamycin,metronidazole	no		2		no	yes	no	no	no		no		yes	no	no	no	yes	no	NA	NA	NA	yes	yes	yes	no	no	no	no	no	no	yes	yes	no	yes	yes
593	con395	593	198	control	42	female	71	164	26.4	2	Elective	Gynecology	no		no		2		no	no	no	no	yes	amlodipine	no		yes	no	no	no	yes	no	NA	NA	NA	yes	yes	no	no	no	no	no	no	no	yes	yes	no	yes	no
594	con396	594	198	control	46	female	53.9	160	21.05	2	Elective	Gynecology	no		no		2		no	no	no	no	no		no		yes	no	no	no	yes	no	NA	NA	NA	yes	yes	no	no	no	no	no	no	no	yes	no	no	yes	no
595	199	595	199	case	40	female	55.3	155	23.02	2	Elective	Gynecology	no		no		2		no	no	no	no	no		no		yes	no	no	no	yes	no	NA	NA	NA	yes	yes	yes	no	no	no	no	no	no	yes	yes	yes	no	no
596	con397	596	199	control	40	female	55.3	155	23.02	2	Elective	Gynecology	no		no		2		no	no	no	no	no		no		yes	no	no	no	yes	no	NA	NA	NA	yes	yes	no	no	no	no	no	no	no	yes	yes	no	no	no
597	con398	597	199	control	41	female	48.6	150	21.6	1	OPD	Gynecology	no		no		2		no	no	no	no	no		no		yes	no	yes	no	no	no	NA	NA	NA	yes	yes	no	no	no	no	no	no	no	yes	yes	no	no	no
598	200	598	200	case	63	female	60	160	23.44	3	Elective	Neurology	no		no		2		no	no	no	no	yes	metoprolol	no		yes	no	no	no	yes	no	NA	NA	NA	yes	yes	yes	no	no	no	no	no	no	yes	yes	yes	no	no
599	con399	599	200	control	60	male	50	170	17.3	3	Elective	Neurology	no		no		2		no	no	no	no	yes	nifedipine	no		yes	no	no	no	yes	no	NA	NA	NA	yes	yes	no	no	no	no	no	no	no	yes	yes	no	no	no
600	con400	600	200	control	65	male	56	163	21.08	3	Elective	Neurology	no		no		2		no	no	no	no	no		no		yes	no	no	no	yes	no	NA	NA	NA	yes	yes	no	no	no	no	no	no	no	yes	yes	no	no	no
601	201	601	201	case	13	male	64	164	23.8	1	Elective	Eye	no		no		2		no	no	no	no	no		no		yes	no	no	no	yes	no	NA	NA	NA	yes	yes	yes	no	no	no	no	no	no	yes	yes	yes	no	no
602	con401	602	201	control	9	female	29.7	133	16.79	2	Elective	Eye	no		no		2		no	no	no	no	no		no		yes	no	no	no	yes	no	NA	NA	NA	yes	yes	no	no	no	no	no	no	no	yes	yes	no	no	no
603	con402	603	201	control	17	male	63	164	23.42	2	Elective	Eye	no		no		2		no	no	no	no	no		no		yes	no	no	no	yes	no	NA	NA	NA	yes	yes	no	no	no	no	no	no	no	yes	yes	no	no	no
604	202	604	202	case	10	male	28.4	129.5	16.93	2	Elective	Gastrointestinal	no		no		2		no	no	no	no	no		no		yes	no	no	no	yes	no	NA	NA	NA	yes	yes	yes	no	no	no	no	no	no	yes	yes	yes	no	no
605	con403	605	202	control	8	male	25	115	18.9	1	OPD	Gastrointestinal	no		no		2		no	no	no	no	no		no		yes	no	no	no	yes	no	NA	NA	NA	yes	yes	no	no	no	no	no	no	no	yes	yes	no	no	no
606	con404	606	202	control	9	male	26.8	131.5	15.5	2	Elective	Gastrointestinal	no		no		2		no	no	no	no	no		no		yes	no	no	no	yes	no	NA	NA	NA	yes	yes	no	no	no	no	no	no	no	yes	yes	no	no	no
607	203	607	203	case	35	female	70.3	154	29.64	2	Elective	Intra-abdominal	no		no		2		no	no	no	no	yes	no medication	no		yes	no	no	no	yes	no	NA	NA	NA	yes	yes	yes	no	no	no	no	no	no	yes	yes	yes	no	no
608	con405	608	203	control	32	female	59.4	158	23.79	1	Elective	Intra-abdominal	no		no		2		no	no	no	no	no		no		yes	no	no	no	yes	no	NA	NA	NA	yes	yes	no	no	no	no	no	no	no	yes	no	no	yes	no
609	con406	609	203	control	50	female	54.8	156	22.52	2	OPD	Intra-abdominal	no		no		2		no	no	no	no	no		no		yes	no	no	no	yes	no	NA	NA	NA	yes	yes	no	no	no	no	no	no	no	yes	yes	no	no	no
610	204	610	204	case	47	female	49.8	148	22.74	2	Elective	Gynecology	no		no		2		no	no	no	no	no		no		yes	no	no	no	yes	no	NA	NA	NA	yes	yes	yes	no	no	no	no	no	no	yes	yes	yes	no	no
611	con407	611	204	control	45	female	67	168	23.74	2	Elective	Gynecology	no		no		2		no	no	no	no	yes	amlodipine	no		yes	no	no	no	yes	no	NA	NA	NA	yes	yes	no	no	no	no	no	no	no	yes	no	no	yes	no
612	con408	612	204	control	34	female	63.2	170	21.87	2	Elective	Gynecology	no		no		2		no	no	no	no	no		no		yes	no	no	no	yes	no	NA	NA	NA	yes	yes	no	no	no	no	no	no	no	yes	yes	no	no	no
613	205	613	205	case	45	female	67	168	23.74	2	Elective	Gynecology	no		no		2		no	no	no	no	yes	none	no		yes	no	no	no	yes	no	NA	NA	NA	yes	yes	yes	no	no	no	no	no	no	yes	no	no	yes	yes
614	con409	614	205	control	53	female	67.5	164	25.1	2	Elective	Gynecology	no		no		2		no	no	no	no	no		no		yes	no	no	no	yes	no	NA	NA	NA	yes	yes	no	no	no	no	no	no	no	yes	no	no	yes	no
615	con410	615	205	control	46	female	78.3	158	31.37	3	Elective	Gynecology	no		no		2		no	no	no	no	no		no		yes	no	no	no	yes	no	NA	NA	NA	yes	yes	no	no	no	no	no	no	no	yes	yes	no	yes	no
616	206	616	206	case	71	female	53	153	22.64	2	Elective	Orthopedic	no		no		2		no	no	no	no	yes	amlodipine	no		no	NA	NA	NA	NA	yes	1	1	2	no	NA	NA	NA	NA	NA	NA	NA	NA	no	NA	NA	NA	NA
617	con411	617	206	control	73	male	66.3	160	25.9	2	Elective	Orthopedic	no		no		2		no	no	no	no	no		no		yes	no	yes	no	no	yes	1	1	2	yes	yes	no	no	no	no	no	no	no	yes	yes	no	no	no
618	con412	618	206	control	73	female	70	167	25.1	2	Elective	Orthopedic	yes	celecoxib,amoxycillin	no		2		no	no	no	no	yes	hydralazine,amlodipine	no		no	NA	NA	NA	NA	yes	1	2	2	no	NA	NA	NA	NA	NA	NA	NA	NA	no	NA	NA	NA	NA
619	207	619	207	case	52	female	55	153	23.5	2	Elective	Orthopedic	no		no		2		no	no	no	no	yes	propanolol	no		yes	no	no	no	yes	no	NA	NA	NA	yes	yes	yes	no	no	no	no	no	no	yes	yes	yes	no	no
620	con413	620	207	control	57	male	90	175	29.39	3	Emergency	Orthopedic	no		no		2		no	no	no	no	yes	propanolol, enalapril	no		yes	no	no	no	yes	no	NA	NA	NA	yes	yes	no	no	no	no	no	no	no	yes	yes	no	no	no
621	con414	621	207	control	55	male	64	171	21.89	2	Elective	Orthopedic	yes	tenoxecam	no		2		no	yes	no	no	no		no		yes	no	no	no	yes	no	NA	NA	NA	yes	yes	no	no	no	no	no	no	no	yes	yes	no	no	no
622	208	622	208	case	66	male	78.9	155	32.84	2	Elective	Orthopedic	no		no		2		no	no	no	no	yes	amlodipine	no		no	NA	NA	NA	NA	yes	1	1	2	no	NA	NA	NA	NA	NA	NA	NA	NA	yes	yes	no	no	no
623	con415	623	208	control	66	male	78.9	155	32.84	2	Elective	Orthopedic	no		no		2		no	no	no	no	yes	losartan, enalapril	no		yes	no	yes	no	no	yes	2	1	2	yes	yes	no	no	no	no	no	no	no	yes	yes	no	no	no
624	con416	624	208	control	71	female	53	153	22.64	2	Elective	Orthopedic	no		no		2		no	no	no	no	yes	losartan	no		no	NA	NA	NA	NA	yes	1	1	2	no	NA	NA	NA	NA	NA	NA	NA	NA	no	NA	NA	NA	NA
625	209	625	209	case	46	male	59.5	165	21.85	3	Elective	Cardiac	yes	dont know name	no		2		no	no	no	no	no		no		yes	no	no	no	yes	no	NA	NA	NA	yes	yes	yes	no	no	no	no	no	no	yes	yes	yes	no	no
626	con417	626	209	control	35	female	95	160	37.11	3	Elective	Cardiac	no		no		2		no	no	no	no	no		no		yes	no	no	no	yes	no	NA	NA	NA	yes	yes	no	no	no	no	no	yes	no	yes	yes	no	no	no
627	con418	627	209	control	43	female	63	152	27.27	3	Elective	Cardiac	no		no		2		no	no	no	no	no		no		yes	no	no	no	yes	no	NA	NA	NA	yes	yes	no	no	no	no	no	no	no	yes	yes	no	no	no
628	210	628	210	case	14	male	90	170	31.14	2	Emergency	Orthopedic	no		no		2		no	no	yes	no	no		no		yes	no	no	no	yes	no	NA	NA	NA	yes	yes	yes	no	no	no	no	no	no	yes	yes	no	no	no
629	con419	629	210	control	14	male	55	160	21.48	2	Elective	Orthopedic	no		no		2		no	no	no	no	no		no		yes	no	no	no	yes	no	NA	NA	NA	yes	yes	no	no	no	no	no	no	no	yes	yes	no	no	no
630	con420	630	210	control	9	female	25.2	132	14.46	2	Emergency	Orthopedic	no		no		2		no	no	no	no	no		no		yes	no	no	no	yes	no	NA	NA	NA	yes	yes	no	no	no	no	no	no	no	yes	yes	no	no	no
631	211	631	211	case	29	female	60	157	24.34	2	Emergency	Obstetrics (only C/S)	yes	pethidine	no		2		no	no	no	no	no		no		no	NA	NA	NA	NA	yes	1	2	2	no	NA	NA	NA	NA	NA	NA	NA	NA	yes	no	no	yes	no
632	con421	632	211	control	37	female	65.1	148	29.72	2	Emergency	Obstetrics (only C/S)	no		no		2		no	no	no	no	no		no		no	NA	NA	NA	NA	yes	1	2	2	no	NA	NA	NA	NA	NA	NA	NA	NA	yes	no	no	yes	no
633	con422	633	211	control	31	female	53	158	21.23	2	Emergency	Obstetrics (only C/S)	no		no		2		no	no	no	no	no		no		no	NA	NA	NA	NA	yes	1	2	2	no	NA	NA	NA	NA	NA	NA	NA	NA	yes	no	no	yes	no
634	212	634	212	case	36	female	44.3	145	21.07	2	Elective	Intra-abdominal	no		no		2		no	no	no	no	no		no		yes	no	no	no	yes	no	NA	NA	NA	yes	yes	no	no	no	no	no	no	no	yes	yes	no	no	no
635	con423	635	212	control	39	female	47	150	20.89	2	Elective	Intra-abdominal	yes	amoxicillin	no		2		no	no	no	no	no		no		yes	no	no	no	yes	no	NA	NA	NA	yes	yes	no	no	no	no	no	no	no	yes	no	no	yes	no
636	con424	636	212	control	58	male	74.2	163.5	27.76	2	Elective	Intra-abdominal	no		no		2		no	no	no	no	no		no		yes	no	no	no	yes	no	NA	NA	NA	yes	yes	no	no	no	no	no	no	no	yes	yes	no	no	no
637	213	637	213	case	47	female	47	150	20.89	2	Elective	Gynecology	yes	etoricoxib	no		2		no	no	no	no	no		no		yes	no	no	no	yes	yes	2	1	2	yes	yes	yes	no	no	no	no	no	no	yes	yes	yes	no	no
638	con425	638	213	control	45	female	56.1	152	24.28	2	Elective	Gynecology	no		yes	alcohol	2		no	no	no	no	no		no		yes	no	no	no	yes	no	NA	NA	NA	yes	yes	no	no	no	no	no	no	no	yes	no	no	yes	no
639	con426	639	213	control	38	female	44	150	19.56	2	Elective	Gynecology	no		no		2		no	no	no	no	no		no		yes	no	no	no	yes	no	NA	NA	NA	yes	yes	no	no	no	no	no	no	no	yes	yes	no	no	no
640	214	640	214	case	39	male	75	185	21.91	3	Emergency	Neurology	no		no		2		no	no	no	no	yes	no data	no		yes	no	no	no	yes	no	NA	NA	NA	yes	yes	yes	no	no	no	no	no	no	yes	yes	yes	no	no
641	con427	641	214	control	55	female	38	150	16.89	2	Elective	Neurology	no		no		2		no	no	no	no	no		no		yes	no	no	no	yes	no	NA	NA	NA	yes	yes	no	no	no	no	no	no	no	yes	yes	no	no	no
642	con428	642	214	control	44	female	78	165	28.65	2	Elective	Neurology	no		no		2		no	no	no	no	no		no		yes	no	no	no	yes	no	NA	NA	NA	yes	yes	no	no	no	no	no	no	no	yes	yes	no	no	no
643	215	643	215	case	69	female	51.5	149	23.2	2	Elective	Intra-abdominal	no		no		2		no	no	no	no	no		no		yes	no	no	no	yes	no	NA	NA	NA	yes	yes	yes	no	no	no	no	no	no	yes	yes	yes	no	no
644	con429	644	215	control	79	male	51	144	24.59	3	Elective	Intra-abdominal	no		no		2		no	no	no	no	yes	losartan,nifedipine,lasix	no		yes	no	no	no	yes	yes	2	2	1	yes	yes	no	no	no	no	no	no	no	yes	yes	no	no	no
645	con430	645	215	control	68	male	55	160	21.48	3	Elective	Intra-abdominal	no		no		2		no	no	no	no	no		no		yes	no	no	no	yes	no	NA	NA	NA	yes	yes	no	no	no	no	no	no	no	yes	yes	no	yes	no
646	216	646	216	case	18	male	78	169	27.31	2	Elective	Orthopedic	no		no		2		no	no	no	no	no		no		yes	no	no	no	yes	no	NA	NA	NA	yes	yes	yes	no	no	no	no	no	no	yes	yes	no	yes	yes
647	con431	647	216	control	15	male	72	172	24.34	2	Elective	Orthopedic	no		no		2		no	no	no	no	no		no		yes	no	no	no	yes	no	NA	NA	NA	yes	yes	no	no	no	no	no	no	no	yes	yes	no	no	no
648	con432	648	216	control	18	female	41.3	153	17.64	2	Elective	Orthopedic	no		no		2		no	no	no	no	no		no		yes	no	no	no	yes	no	NA	NA	NA	yes	yes	no	no	no	no	no	no	no	yes	yes	no	no	no
649	217	649	217	case	74	female	67.6	162	25.76	2	Elective	Orthopedic	no		no		2		no	no	no	no	yes	enalapril	no		no	NA	NA	NA	NA	yes	1	1	2	no	NA	NA	NA	NA	NA	NA	NA	NA	no	NA	NA	NA	NA
650	con433	650	217	control	66	female	67	160	26.17	3	Elective	Orthopedic	no		no		2		no	no	no	no	yes	losartan	no		yes	no	no	no	yes	no	NA	NA	NA	yes	yes	no	no	no	no	no	no	no	yes	yes	no	no	no
651	con434	651	217	control	73	female	50	158	20.03	2	Elective	Orthopedic	yes	amoxycillin	no		2		no	no	no	no	yes	hydralazine, losartan	no		no	NA	NA	NA	NA	yes	1	2	2	no	NA	NA	NA	NA	NA	NA	NA	NA	no	NA	NA	NA	NA
652	218	652	218	case	31	female	76.3	169	26.71	2	Elective	Obstetrics (only C/S)	no		no		2		no	no	no	no	no		no		yes	no	no	no	yes	no	NA	NA	NA	yes	yes	no	no	no	no	no	no	no	yes	no	no	yes	no
653	con435	653	218	control	33	female	59	147	27.3	2	Emergency	Obstetrics (only C/S)	no		no		2		no	no	no	no	no		no		yes	no	no	no	yes	no	NA	NA	NA	yes	yes	no	no	no	no	no	no	no	yes	yes	no	no	no
654	con436	654	218	control	34	female	68.1	153	29.09	2	Emergency	Obstetrics (only C/S)	no		no		2		no	no	no	no	no		no		no	NA	NA	NA	NA	yes	1	2	2	no	NA	NA	NA	NA	NA	NA	NA	NA	yes	yes	no	yes	no
655	219	655	219	case	18	male	50	155	20.81	1	Elective	Orthopedic	no		no		2		no	no	no	no	no		no		yes	no	no	no	yes	no	NA	NA	NA	yes	yes	no	no	no	no	no	no	no	yes	no	no	yes	yes
656	con437	656	219	control	18	female	68.4	151	30	2	Elective	Orthopedic	no		no		2		no	no	no	no	no		no		yes	no	yes	no	no	yes	1	2	2	yes	yes	no	no	no	no	no	no	no	yes	yes	no	no	no
657	con438	657	219	control	18	male	87	180	26.85	2	Elective	Orthopedic	no		no		2		no	no	no	no	no		no		no	NA	NA	NA	NA	yes	1	2	2	no	NA	NA	NA	NA	NA	NA	NA	NA	no	NA	NA	NA	NA
658	220	658	220	case	61	male	70.3	172	23.76	2	Elective	Intrathoracic	no		no		2		no	no	no	no	no		no		yes	no	no	no	yes	yes	2	1	2	yes	yes	yes	no	no	no	no	no	no	yes	yes	yes	no	no
659	con439	659	220	control	19	male	115	189	32.19	3	Emergency	Intrathoracic	no		no		2		no	no	no	no	no		no		yes	no	no	no	yes	no	NA	NA	NA	yes	yes	no	no	no	no	no	no	no	yes	yes	no	no	no
660	con440	660	220	control	48	male	84	183	25.08	2	Emergency	Intrathoracic	no		no		2		no	no	no	no	no		no		yes	no	no	no	yes	no	NA	NA	NA	yes	yes	no	no	no	no	no	no	no	yes	yes	no	yes	no
661	221	661	221	case	17	female	37.8	145	17.98	2	Elective	Genitourinary	no		no		2		no	no	no	no	no		no		yes	no	no	no	yes	no	NA	NA	NA	yes	yes	no	no	no	no	no	no	no	yes	yes	no	no	no
662	con441	662	221	control	10	male	25.4	132.5	14.47	1	Elective	Genitourinary	no		no		2		no	no	no	no	no		no		yes	no	no	yes	no	yes	2	2	1	yes	yes	no	no	no	no	no	no	no	yes	yes	no	no	no
663	con442	663	221	control	14	male	51	160	19.92	1	Elective	Genitourinary	no		no		2		no	no	no	no	no		no		yes	no	no	yes	no	yes	1	2	2	yes	yes	no	no	no	no	no	no	no	yes	yes	no	no	no
664	222	664	222	case	22	male	71	173.5	23.59	2	Elective	Orthopedic	no		no		2		no	yes	no	no	no		no		yes	no	no	no	yes	no	NA	NA	NA	yes	yes	no	no	no	no	no	no	no	yes	yes	no	yes	yes
665	con443	665	222	control	33	male	81	178	25.56	2	Elective	Orthopedic	no		no		2		no	no	no	no	no		no		yes	no	no	yes	no	no	NA	NA	NA	yes	yes	no	no	no	no	no	no	no	yes	yes	no	no	no
666	con444	666	222	control	28	male	87	172	29.41	2	Elective	Orthopedic	no		no		2		no	no	no	no	no		no		yes	no	yes	yes	no	yes	2	1	2	yes	yes	no	no	no	no	no	no	no	yes	yes	no	no	no
667	223	667	223	case	34	female	84.2	160	32.89	2	Emergency	Obstetrics (only C/S)	no		no		2		no	no	no	no	no		no		no	NA	NA	NA	NA	yes	1	2	2	no	NA	NA	NA	NA	NA	NA	NA	NA	yes	no	no	yes	yes
668	con445	668	223	control	30	female	60	163	22.58	2	Emergency	Obstetrics (only C/S)	no		no		2		no	no	no	no	no		no		no	NA	NA	NA	NA	yes	1	2	2	no	NA	NA	NA	NA	NA	NA	NA	NA	yes	no	no	yes	no
669	con446	669	223	control	33	female	68	170	23.53	2	Elective	Obstetrics (only C/S)	no		no		2		no	no	no	no	no		no		no	NA	NA	NA	NA	yes	1	2	2	yes	no	no	no	no	no	no	yes	no	yes	no	no	yes	no
670	224	670	224	case	69	female	58	169	20.31	2	Elective	Gastrointestinal	no		no		2		no	no	no	no	no		no		yes	no	no	no	yes	yes	2	1	2	yes	yes	no	no	no	no	no	no	no	yes	yes	no	yes	yes
671	con447	671	224	control	70	female	51	140	26.02	2	Elective	Gastrointestinal	no		no		2		no	yes	no	no	yes	metoprolol,losartan,hydralazine	no		yes	no	no	no	yes	yes	2	1	2	yes	yes	no	no	no	no	no	no	no	yes	yes	no	no	no
672	con448	672	224	control	89	female	50	155	20.81	3	Emergency	Gastrointestinal	no		no		2		no	no	no	no	no		no		yes	no	no	no	yes	no	NA	NA	NA	yes	yes	no	no	no	no	no	no	no	yes	yes	no	no	no
673	225	673	225	case	29	female	63.6	163	23.94	3	Emergency	Obstetrics (only C/S)	no		no		2		no	no	no	no	no		no		yes	no	no	no	yes	no	NA	NA	NA	yes	yes	no	no	no	no	no	no	no	yes	yes	yes	yes	yes
674	con449	674	225	control	34	female	68	162	25.91	2	Elective	Obstetrics (only C/S)	yes	sulfacetamide	no		2		no	no	no	no	no		no		no	NA	NA	NA	NA	yes	1	2	2	no	NA	NA	NA	NA	NA	NA	NA	NA	yes	yes	no	yes	no
675	con450	675	225	control	38	female	59	145	28.06	2	Emergency	Obstetrics (only C/S)	no		no		2		no	no	no	no	no		no		yes	no	no	no	yes	no	NA	NA	NA	yes	yes	no	no	no	no	no	no	no	yes	yes	no	yes	no
676	226	676	226	case	15	male	90	185	26.3	2	Elective	Orthopedic	no		no		2		no	no	no	no	no		no		yes	no	no	no	yes	no	NA	NA	NA	yes	yes	no	no	no	no	no	no	no	yes	yes	no	no	no
677	con451	677	226	control	12	male	58	157	23.53	2	Emergency	Orthopedic	no		no		2		no	no	no	no	no		no		yes	no	no	no	yes	no	NA	NA	NA	yes	yes	no	no	no	no	no	no	no	yes	yes	no	no	no
678	con452	678	226	control	13	male	37	157	15.01	2	Elective	Orthopedic	yes	fienam	no		1	contrast, plaster,transpore,micropore	no	no	no	no	no		no		yes	no	no	yes	no	yes	2	1	2	yes	yes	no	no	no	no	no	no	no	yes	yes	no	no	no
679	227	679	227	case	41	female	73.5	173	24.56	3	Elective	Gynecology	yes	tramadol	no		2		no	no	no	no	no		no		yes	no	no	no	yes	no	NA	NA	NA	yes	yes	no	no	no	no	no	no	no	yes	yes	no	no	no
680	con453	680	227	control	39	female	57	155	23.73	2	Emergency	Gynecology	no		no		2		no	no	no	no	no		no		yes	no	no	no	yes	no	NA	NA	NA	yes	yes	no	no	no	no	no	no	no	yes	yes	no	no	no
681	con454	681	227	control	32	female	49	153	20.93	2	Emergency	Gynecology	no		no		2		no	no	no	no	no		no		yes	no	no	no	yes	no	NA	NA	NA	yes	yes	no	no	no	no	no	no	no	yes	yes	no	yes	no
682	228	682	228	case	44	female	60	159	23.73	2	Elective	Intra-abdominal	no		no		2		no	no	no	no	no		no		yes	no	no	no	yes	no	NA	NA	NA	yes	yes	no	no	no	no	no	no	no	yes	yes	no	no	no
683	con455	683	228	control	59	male	75.7	172	25.59	2	Elective	Intra-abdominal	no		no		2		no	yes	no	no	no		no		yes	no	no	no	yes	no	NA	NA	NA	yes	yes	no	no	no	no	no	no	no	yes	yes	no	no	no
684	con456	684	228	control	50	male	60.7	165	22.3	2	Elective	Intra-abdominal	no		no		2		no	no	no	no	no		no		yes	no	no	no	yes	no	NA	NA	NA	yes	yes	no	no	no	no	no	no	no	yes	yes	no	no	no
685	229	685	229	case	39	female	67	160	26.17	2	Elective	Orthopedic	no		no		2		no	no	no	no	no		no		yes	no	no	no	yes	yes	2	1	2	yes	yes	yes	no	no	no	no	no	no	yes	no	no	yes	yes
686	con457	686	229	control	45	female	78	156	32.05	2	Elective	Orthopedic	no		no		2		no	no	no	no	no		no		no	NA	NA	NA	NA	yes	1	1	2	no	NA	NA	NA	NA	NA	NA	NA	NA	no	NA	NA	NA	NA
687	con458	687	229	control	44	male	52	158	20.83	2	Elective	Orthopedic	no		no		2		no	no	no	no	no		no		yes	no	no	no	yes	no	NA	NA	NA	yes	yes	no	no	no	no	no	no	no	yes	yes	no	no	no
688	230	688	230	case	28	female	62.2	156.5	25.4	2	Elective	Gynecology	yes	unkown drug	no		2		no	no	no	no	no		no		yes	no	no	no	yes	no	NA	NA	NA	yes	yes	no	no	no	no	no	no	no	yes	yes	no	no	no
689	con459	689	230	control	30	female	58	158	23.23	1	Elective	Gynecology	no		no		2		no	no	no	no	no		no		yes	no	no	no	yes	no	NA	NA	NA	yes	yes	no	no	no	no	no	no	no	yes	no	no	yes	no
690	con460	690	230	control	32	female	55.6	160	21.72	1	Elective	Gynecology	no		no		2		no	no	no	no	no		no		yes	no	no	no	yes	no	NA	NA	NA	yes	yes	no	no	no	no	no	no	no	yes	no	no	yes	no
691	231	691	231	case	33	female	86.6	167	31.05	2	Emergency	Obstetrics (only C/S)	yes	ibuprofen	no		2		no	yes	no	no	no		no		no	NA	NA	NA	NA	yes	1	2	2	no	NA	NA	NA	NA	NA	NA	NA	NA	yes	no	no	yes	no
692	con461	692	231	control	35	female	83.5	158	33.45	2	Emergency	Obstetrics (only C/S)	no		no		2		no	no	no	no	no		no		no	NA	NA	NA	NA	yes	1	2	2	no	NA	NA	NA	NA	NA	NA	NA	NA	yes	no	no	yes	no
693	con462	693	231	control	35	female	63.4	162	24.16	2	Emergency	Obstetrics (only C/S)	no		no		2		no	no	no	no	no		no		no	NA	NA	NA	NA	yes	1	2	2	no	NA	NA	NA	NA	NA	NA	NA	NA	yes	no	no	yes	no
694	232	694	232	case	31	female	62.4	167	22.37	2	Elective	Gynecology	no		no		2		no	no	no	no	no		no		yes	no	yes	no	no	no	NA	NA	NA	yes	yes	yes	no	no	no	no	no	no	yes	yes	yes	no	no
695	con463	695	232	control	33	female	56.5	155	23.52	2	Elective	Gynecology	no		no		2		no	no	no	no	no		no		yes	no	yes	no	no	no	NA	NA	NA	yes	yes	no	no	no	no	no	no	no	yes	yes	no	no	no
696	con464	696	232	control	38	female	85	160	33.2	2	Elective	Gynecology	no		no		2		no	no	no	no	no		no		yes	no	yes	no	no	no	NA	NA	NA	yes	yes	no	no	no	no	no	no	no	yes	yes	no	no	no
697	233	697	233	case	10	female	30	140	15.31	3	Elective	Orthopedic	no		no		2		no	no	no	no	no		no		yes	no	no	no	yes	no	NA	NA	NA	yes	yes	no	no	no	no	no	no	no	yes	yes	no	no	no
698	con465	698	233	control	15	male	46	161	17.75	2	Emergency	Orthopedic	no		no		2		no	no	no	no	no		no		yes	yes	no	no	no	no	NA	NA	NA	yes	yes	no	no	no	no	no	no	no	yes	yes	no	no	no
699	con466	699	233	control	8	male	25.4	120	17.64	2	Elective	Orthopedic	no		no		2		no	no	no	no	no		no		yes	yes	no	no	no	no	NA	NA	NA	yes	yes	no	no	no	no	no	no	no	yes	yes	no	no	no
700	234	700	234	case	44	female	56.7	160	22.15	2	Elective	Gastrointestinal	no		no		2		no	no	no	no	no		no		yes	no	no	no	yes	no	NA	NA	NA	yes	yes	no	no	no	no	no	no	no	yes	yes	no	yes	yes
701	con467	701	234	control	42	female	59.9	150	26.62	2	Elective	Gastrointestinal	no		no		2		no	yes	no	no	no		no		yes	no	no	yes	no	no	NA	NA	NA	yes	yes	no	no	no	no	no	no	no	yes	yes	no	no	no
702	con468	702	234	control	42	female	69	153	29.48	2	Elective	Gastrointestinal	no		no		2		no	no	no	no	no		no		yes	no	no	no	yes	no	NA	NA	NA	yes	yes	no	no	no	no	no	no	no	yes	yes	no	no	no
703	235	703	235	case	71	female	38.6	150	17.16	2	Elective	Intra-abdominal	no		no		2		no	no	no	no	yes	metoprolol,hctz	no		yes	no	no	no	yes	no	NA	NA	NA	yes	yes	yes	no	no	no	no	no	no	yes	yes	yes	yes	no
704	con469	704	235	control	70	female	44	148	20.09	2	Elective	Intra-abdominal	no		no		2		no	no	no	no	no		no		yes	no	no	no	yes	yes	2	1	2	yes	yes	no	no	no	no	no	no	no	yes	yes	no	no	no
705	con470	705	235	control	73	male	47	153	20.08	3	Elective	Intra-abdominal	yes	sulfacetamide	no		2		no	no	no	no	no		no		yes	no	no	no	yes	yes	2	1	2	yes	no	no	no	no	yes	no	no	no	yes	yes	no	no	no
706	236	706	236	case	30	male	53	160	20.7	2	Elective	Orthopedic	no		no		2		no	no	no	no	no		no		yes	no	yes	no	no	yes	1	2	2	yes	yes	no	no	no	no	no	yes	no	yes	yes	no	yes	no
707	con471	707	236	control	52	male	118	182	35.62	3	Emergency	Orthopedic	no		no		2		no	no	no	no	yes	amlodpine,losartan	no		no	NA	NA	NA	NA	yes	1	2	2	no	NA	NA	NA	NA	NA	NA	NA	NA	no	NA	NA	NA	NA
708	con472	708	236	control	50	male	73.8	170	25.54	2	Elective	Orthopedic	no		yes	shell	2		no	no	no	no	no		no		yes	no	yes	no	no	yes	2	1	2	yes	yes	no	no	no	no	no	no	no	no	NA	NA	NA	NA
709	237	709	237	case	63	female	59	151	25.88	2	Elective	Genitourinary	no		no		2		no	no	no	no	yes	enalapril	no		yes	no	no	no	yes	no	NA	NA	NA	yes	yes	yes	no	no	no	no	no	no	yes	yes	yes	no	no
710	con473	710	237	control	34	male	51.4	161	19.83	2	Elective	Genitourinary	no		no		2		no	no	no	no	no		no		yes	no	no	no	yes	yes	2	1	2	yes	yes	no	no	no	no	no	no	no	yes	yes	no	yes	no
711	con474	711	237	control	57	male	63.4	165	23.29	2	Elective	Genitourinary	yes	CPM	yes	banana	2		no	no	no	no	yes	Amlodipine	no		yes	no	no	no	yes	no	NA	NA	NA	yes	yes	no	no	no	no	no	no	no	yes	yes	no	no	no
712	238	712	238	case	47	male	63	165	23.14	2	Elective	Orthopedic	no		no		2		no	no	no	no	no		no		no	NA	NA	NA	NA	yes	1	1	2	no	NA	NA	NA	NA	NA	NA	NA	NA	no	NA	NA	NA	NA
713	con475	713	238	control	38	male	66	165	24.24	1	Elective	Orthopedic	no		no		2		no	no	no	no	no		no		no	NA	NA	NA	NA	yes	1	1	2	no	NA	NA	NA	NA	NA	NA	NA	NA	no	NA	NA	NA	NA
714	con476	714	238	control	23	male	73	181	22.28	2	Elective	Orthopedic	yes	ibuprofen	no		2		no	no	no	no	no		no		yes	no	yes	no	no	yes	1	1	2	yes	yes	no	no	no	no	no	no	no	yes	yes	no	no	no
715	239	715	239	case	69	female	64	152	27.7	2	Elective	Orthopedic	no		no		2		no	no	no	no	yes	no data	no		yes	no	no	no	yes	no	NA	NA	NA	yes	yes	yes	no	no	no	no	no	no	yes	yes	yes	no	no
716	con477	716	239	control	67	male	60	158	24.03	2	Elective	Orthopedic	no		no		2		no	no	no	no	no		no		yes	no	no	no	yes	no	NA	NA	NA	yes	yes	no	no	no	no	no	no	no	yes	yes	no	no	no
717	con478	717	239	control	70	female	75	163	28.23	2	Elective	Orthopedic	yes	bactim,norfloxacin,cefuroxime	no		2		no	no	no	no	yes	losartan	no		yes	no	no	no	yes	no	NA	NA	NA	yes	yes	no	no	no	no	no	no	no	yes	yes	no	no	no
718	240	718	240	case	54	male	90	167	32.27	2	Elective	Orthopedic	yes	diclofenac,naproxen	no		2		no	no	no	no	no		no		yes	no	no	no	yes	no	NA	NA	NA	yes	yes	yes	no	no	no	no	no	no	yes	yes	yes	no	no
719	con479	719	240	control	54	male	90	170	31.14	2	Emergency	Orthopedic	yes	diclofenac,naproxen	no		2		no	no	no	no	no		no		yes	yes	no	no	no	no	NA	NA	NA	no	NA	NA	NA	NA	NA	NA	NA	NA	yes	no	no	yes	no
720	con480	720	240	control	54	male	90	170	31.14	2	Emergency	Orthopedic	yes	diclofenac , naproxen	no		2		no	no	no	no	no		no		yes	no	no	no	yes	no	NA	NA	NA	yes	yes	no	no	no	no	no	no	no	yes	yes	no	yes	no
721	241	721	241	case	62	female	51	155	21.23	2	Elective	Gastrointestinal	no		no		2		no	no	no	no	no		no		yes	no	no	no	yes	yes	2	2	1	yes	yes	no	no	no	no	no	no	no	yes	yes	no	no	no
722	con481	722	241	control	44	male	56.3	160	21.99	2	Elective	Gastrointestinal	no		no		2		no	no	no	no	no		no		yes	no	no	no	yes	no	NA	NA	NA	yes	yes	no	no	no	no	no	no	no	yes	yes	no	no	no
723	con482	723	241	control	55	female	59	157	23.94	2	Elective	Gastrointestinal	no		yes	shrimp	2		no	no	no	no	no		no		yes	no	no	no	yes	no	NA	NA	NA	yes	yes	no	no	no	no	no	no	no	yes	yes	no	yes	no
724	242	724	242	case	55	female	56.1	153	23.97	2	Elective	Gynecology	yes	sulfonamide	no		2		no	no	no	no	no		no		yes	no	no	no	yes	yes	2	1	2	yes	yes	yes	no	no	no	no	no	no	yes	yes	yes	yes	no
725	con483	725	242	control	57	female	65	157	26.37	2	Elective	Gynecology	no		no		2		no	no	no	no	no		no		yes	no	no	no	yes	yes	2	1	2	yes	yes	no	no	no	no	no	no	no	yes	yes	no	yes	no
726	con484	726	242	control	58	female	55	156	22.6	2	Elective	Gynecology	yes	tincture iodine	no		2		no	no	no	no	no		no		yes	no	no	no	yes	yes	2	1	2	yes	yes	no	no	no	no	no	no	no	yes	yes	no	yes	no
727	243	727	243	case	14	female	57.1	170	19.76	2	Elective	ENT	no		no		2		no	no	no	no	no		no		yes	no	no	no	yes	no	NA	NA	NA	yes	yes	yes	no	no	no	no	no	no	yes	yes	yes	no	no
728	con485	728	243	control	8	male	31.9	115	24.12	2	Elective	ENT	no		no		2		no	no	no	no	no		no		yes	no	yes	no	no	no	NA	NA	NA	yes	yes	no	no	no	no	no	no	no	yes	yes	no	no	no
729	con486	729	243	control	14	male	45	159	17.8	3	Elective	ENT	yes	ceftriaxone	no		2		no	no	no	no	no		no		yes	no	no	no	yes	no	NA	NA	NA	yes	yes	no	no	no	no	no	no	no	yes	yes	no	no	no
730	244	730	244	case	25	female	66.6	160.5	25.85	2	Emergency	Obstetrics (only C/S)	no		no		2		no	no	no	no	no		no		no	NA	NA	NA	NA	yes	1	2	2	no	NA	NA	NA	NA	NA	NA	NA	NA	yes	no	no	yes	yes
731	con487	731	244	control	22	female	67.3	156	27.65	2	Elective	Obstetrics (only C/S)	no		no		2		no	no	no	no	no		no		no	NA	NA	NA	NA	yes	1	2	2	no	NA	NA	NA	NA	NA	NA	NA	NA	yes	no	no	yes	no
732	con488	732	244	control	32	female	57	155	23.73	2	Emergency	Obstetrics (only C/S)	no		no		2		no	no	no	no	no		no		no	NA	NA	NA	NA	yes	1	2	2	no	NA	NA	NA	NA	NA	NA	NA	NA	yes	no	no	yes	no
733	245	733	245	case	52	male	51.9	183	15.5	3	Elective	Orthopedic	no		no		2		no	no	no	no	no		no		yes	no	no	no	yes	no	NA	NA	NA	yes	yes	no	no	no	no	no	no	no	yes	yes	no	no	no
734	con489	734	245	control	27	male	50	175	16.33	2	Elective	Orthopedic	no		no		2		no	no	no	no	no		no		yes	no	no	no	yes	no	NA	NA	NA	yes	yes	no	no	no	no	no	no	no	yes	yes	no	yes	no
735	con490	735	245	control	27	female	45	166	16.33	2	Elective	Orthopedic	yes	azithromycin,naproxen	no		2		no	no	no	no	no		no		yes	no	no	no	yes	no	NA	NA	NA	yes	yes	no	no	no	no	no	no	no	yes	yes	no	no	no
736	246	736	246	case	13	male	50	150	22.22	2	Emergency	Intra-abdominal	no		no		2		no	no	no	no	no		no		yes	no	no	no	yes	no	NA	NA	NA	yes	yes	yes	no	no	no	no	no	no	yes	yes	yes	no	no
737	con491	737	246	control	15	female	32.1	128.5	19.44	3	Elective	Intra-abdominal	yes	vancomycin,amoxicillin	no		2		no	no	no	no	yes	amlodipine	no		yes	no	no	no	yes	no	NA	NA	NA	yes	yes	no	no	no	no	no	no	no	yes	yes	no	no	no
738	con492	738	246	control	10	male	30	125	19.2	4	Emergency	Intra-abdominal	yes	phenytoin	no		2		no	no	no	no	no		no		yes	no	no	no	yes	no	NA	NA	NA	no	NA	NA	NA	NA	NA	NA	NA	NA	yes	yes	no	no	no
739	247	739	247	case	49	female	74.3	167	26.64	2	Elective	Gastrointestinal	yes	cefotaxime	yes	seafood	2		no	yes	no	no	no		no		yes	no	no	no	yes	no	NA	NA	NA	yes	yes	no	no	no	no	no	no	no	yes	yes	yes	no	no
740	con493	740	247	control	50	female	59.1	149	26.62	2	Elective	Gastrointestinal	no		no		2		no	no	no	no	no		no		yes	no	no	no	yes	no	NA	NA	NA	yes	yes	no	no	no	no	no	no	no	yes	yes	no	no	no
741	con494	741	247	control	50	female	66.6	155	27.72	2	Elective	Gastrointestinal	yes	sulfacetamide,levofloxacin,penicillin	no		2		no	no	no	no	no		no		yes	no	no	no	yes	no	NA	NA	NA	yes	yes	no	no	no	no	no	no	no	yes	yes	no	yes	no
742	248	742	248	case	3	female	15.8	70	32.24	2	Emergency	Orthopedic	no		no		2		no	no	no	no	no		no		yes	no	no	no	yes	no	NA	NA	NA	yes	yes	no	no	no	no	no	no	no	yes	yes	yes	no	no
743	con495	743	248	control	7	male	23	129	13.82	1	Elective	Orthopedic	no		no		2		no	no	no	no	no		no		yes	no	no	no	yes	yes	2	1	2	yes	yes	no	no	no	no	no	no	no	yes	yes	no	no	no
744	con496	744	248	control	5	male	18	112	14.35	2	Elective	Orthopedic	no		no		2		no	no	no	no	no		no		yes	yes	no	no	no	no	NA	NA	NA	yes	yes	no	no	no	no	no	no	no	yes	yes	no	no	no
745	249	745	249	case	31	female	69.9	155	29.09	2	Elective	Gynecology	no		no		2		no	no	no	no	no		no		yes	no	no	no	yes	yes	2	1	2	yes	yes	no	no	no	no	no	no	no	yes	yes	no	yes	yes
746	con497	746	249	control	54	female	40.6	152	17.57	2	Elective	Gynecology	no		no		2		no	no	no	no	no		no		yes	no	no	no	yes	yes	2	1	2	yes	yes	no	no	no	no	no	no	no	yes	yes	no	no	no
747	con498	747	249	control	52	female	39.1	146	18.34	2	Elective	Gynecology	no		no		2		no	yes	no	no	no		no		yes	no	no	no	yes	no	NA	NA	NA	yes	yes	no	no	no	no	no	no	no	yes	yes	no	yes	no
748	250	748	250	case	37	female	106	168	37.56	3	Elective	Gastrointestinal	no		no		2		no	no	no	no	no		no		yes	no	no	no	yes	no	NA	NA	NA	yes	yes	yes	no	no	no	no	no	no	yes	yes	yes	no	no
749	con499	749	250	control	34	female	102	148	46.57	3	Elective	Gastrointestinal	no		no		2		no	no	no	no	yes	amlodipine,losartan	no		yes	no	no	no	yes	no	NA	NA	NA	yes	yes	no	no	no	no	no	no	no	yes	yes	no	no	no
750	con500	750	250	control	51	female	89	157	36.11	3	Elective	Gastrointestinal	yes	amitriptyline,opsil	no		2		no	no	no	no	no		no		yes	no	no	no	yes	no	NA	NA	NA	yes	yes	no	no	no	no	no	no	no	yes	yes	no	no	no
751	251	751	251	case	68	female	68.4	143	33.45	2	Elective	Genitourinary	no		no		2		no	no	no	no	yes	metoprolol,losartan,amlodipine,hydralazine	no		yes	no	no	no	yes	no	NA	NA	NA	yes	yes	no	no	no	no	no	no	no	yes	yes	no	no	no
752	con501	752	251	control	69	male	95	170	32.87	2	Elective	Genitourinary	no		no		2		no	no	no	no	yes	amlodipine	no		yes	no	no	no	yes	yes	2	1	2	yes	yes	no	no	no	no	no	no	no	yes	yes	no	no	no
753	con502	753	251	control	70	male	54.8	168	19.42	3	Emergency	Genitourinary	no		no		2		no	no	no	no	yes	metoprolol	no		yes	no	no	no	yes	no	NA	NA	NA	yes	yes	no	no	no	no	no	no	no	yes	yes	no	no	no
754	252	754	252	case	37	female	63.3	153	27.04	2	Emergency	Obstetrics (only C/S)	no		no		2		no	no	no	no	no		no		no	NA	NA	NA	NA	yes	1	2	2	no	NA	NA	NA	NA	NA	NA	NA	NA	yes	no	no	yes	no
755	con503	755	252	control	30	female	70.4	158	28.2	2	Elective	Obstetrics (only C/S)	no		no		2		no	no	no	no	no		no		no	NA	NA	NA	NA	yes	1	2	2	no	NA	NA	NA	NA	NA	NA	NA	NA	yes	no	no	yes	no
756	con504	756	252	control	32	female	77	160	30.08	2	Emergency	Obstetrics (only C/S)	no		no		2		no	no	no	no	no		no		no	NA	NA	NA	NA	yes	1	2	2	no	NA	NA	NA	NA	NA	NA	NA	NA	yes	no	no	yes	no
757	253	757	253	case	38	female	37.4	145	17.79	2	Elective	Intra-abdominal	no		yes	seafood	2		no	no	no	no	no		no		yes	no	no	no	yes	no	NA	NA	NA	yes	yes	no	no	no	no	no	no	no	yes	yes	no	no	no
758	con505	758	253	control	45	male	70	160	27.34	3	Emergency	Intra-abdominal	no		no		2		no	no	no	no	no		no		yes	no	no	no	yes	no	NA	NA	NA	yes	yes	no	no	no	no	no	no	no	yes	yes	no	no	no
759	con506	759	253	control	38	female	35	145	16.65	2	Emergency	Intra-abdominal	no		yes	squid	2		no	no	no	no	no		no		yes	no	no	no	yes	no	NA	NA	NA	yes	yes	no	no	no	no	no	no	no	yes	yes	no	no	no
760	254	760	254	case	23	female	54	152	23.37	2	Emergency	Intra-abdominal	no		yes	seafood	2		no	no	no	no	no		no		yes	no	no	no	yes	no	NA	NA	NA	yes	yes	yes	no	no	no	no	no	no	yes	no	no	yes	no
761	con507	761	254	control	28	female	67.5	165	24.79	2	Elective	Intra-abdominal	yes	olfoxacin	no		2		no	no	no	no	no		no		no	NA	NA	NA	NA	yes	1	2	2	no	NA	NA	NA	NA	NA	NA	NA	NA	no	NA	NA	NA	NA
762	con508	762	254	control	46	female	55	160	21.48	2	Emergency	Intra-abdominal	no		no		2		no	no	no	no	no		no		yes	no	no	no	yes	no	NA	NA	NA	yes	yes	no	no	no	no	no	no	no	yes	yes	no	yes	no
763	255	763	255	case	55	female	53	158	21.23	2	Elective	Gastrointestinal	no		no		2		no	no	no	no	no		no		yes	no	no	no	yes	no	NA	NA	NA	yes	yes	yes	no	no	no	no	no	no	yes	no	no	yes	yes
764	con509	764	255	control	34	female	58.5	158.5	23.29	1	Elective	Gastrointestinal	no		no		2		no	no	no	no	no		no		no	NA	NA	NA	NA	yes	1	2	2	yes	no	no	no	no	no	no	yes	no	no	NA	NA	NA	NA
765	con510	765	255	control	49	female	85.2	156	35.01	3	Elective	Gastrointestinal	no		no		2		no	no	no	no	no		no		yes	no	no	no	yes	no	NA	NA	NA	yes	yes	no	no	no	no	no	no	no	yes	yes	no	no	no
766	256	766	256	case	36	male	61.5	170	21.28	1	Elective	Orthopedic	no		no		2		no	no	no	no	no		no		yes	no	no	no	yes	yes	1	2	2	yes	yes	yes	no	no	no	no	no	no	yes	yes	no	yes	yes
767	con511	767	256	control	59	male	53	175	17.31	3	Elective	Orthopedic	no		no		2		no	no	no	no	no		no		yes	no	no	no	yes	no	NA	NA	NA	yes	yes	no	no	no	no	no	no	no	yes	yes	no	no	no
768	con512	768	256	control	58	female	72	160	28.12	2	Elective	Orthopedic	no		no		2		no	no	no	no	yes	nifedipine	no		yes	no	no	no	yes	no	NA	NA	NA	yes	yes	no	no	no	no	no	no	no	yes	yes	no	no	no
769	257	769	257	case	82	male	63	170	21.8	2	Elective	Genitourinary	yes	ceftriaxone,olicilnomel	no		2		no	no	no	no	yes	no drug	no		no	NA	NA	NA	NA	yes	1	2	2	no	NA	NA	NA	NA	NA	NA	NA	NA	no	NA	NA	NA	NA
770	con513	770	257	control	77	male	75	170	25.95	2	Elective	Genitourinary	no		no		2		no	no	no	no	yes	amlodpine	no		no	NA	NA	NA	NA	yes	1	2	2	no	NA	NA	NA	NA	NA	NA	NA	NA	no	NA	NA	NA	NA
771	con514	771	257	control	69	male	57.7	166	20.94	3	Elective	Genitourinary	no		no		2		no	no	no	no	yes	metoprolol	no		no	NA	NA	NA	NA	yes	1	2	2	no	NA	NA	NA	NA	NA	NA	NA	NA	no	NA	NA	NA	NA
772	258	772	258	case	64	female	53.5	150	23.78	2	Elective	Orthopedic	yes	cerebrex,asa	no		2		no	no	no	no	no		no		yes	no	no	no	yes	no	NA	NA	NA	yes	yes	no	no	no	no	no	no	no	yes	yes	no	yes	yes
773	con515	773	258	control	63	female	55	152	23.81	2	Elective	Orthopedic	no		no		2		no	no	no	no	no		no		yes	no	no	no	yes	no	NA	NA	NA	yes	yes	no	no	no	no	no	no	no	yes	yes	no	no	no
774	con516	774	258	control	64	female	70	160	27.34	3	Elective	Orthopedic	no		no		2		no	no	no	no	no		no		yes	no	no	no	yes	no	NA	NA	NA	yes	yes	no	no	no	no	no	no	no	yes	yes	no	yes	no
775	259	775	259	case	29	female	50.5	156	20.75	1	Elective	Orthopedic	no		no		2		no	no	no	no	no		no		yes	no	no	no	yes	no	NA	NA	NA	yes	yes	no	no	no	no	no	no	no	yes	no	no	yes	no
776	con517	776	259	control	49	male	80	169	28.01	2	Elective	Orthopedic	no		no		2		no	no	no	no	yes	amlodipine	no		no	NA	NA	NA	NA	yes	1	2	2	no	NA	NA	NA	NA	NA	NA	NA	NA	no	NA	NA	NA	NA
777	con518	777	259	control	41	male	65	175	21.22	1	Elective	Orthopedic	no		no		2		no	no	no	no	no		no		no	NA	NA	NA	NA	yes	1	2	2	no	NA	NA	NA	NA	NA	NA	NA	NA	no	NA	NA	NA	NA
778	260	778	260	case	34	female	72.1	158	28.88	2	Emergency	Obstetrics (only C/S)	yes	penicillin	no		2		no	no	no	no	no		no		no	NA	NA	NA	NA	yes	1	2	2	no	NA	NA	NA	NA	NA	NA	NA	NA	yes	yes	no	yes	yes
779	con519	779	260	control	33	female	73	165	26.81	2	Elective	Obstetrics (only C/S)	no		no		2		no	no	no	no	no		no		no	NA	NA	NA	NA	yes	1	2	2	no	NA	NA	NA	NA	NA	NA	NA	NA	yes	no	no	yes	no
780	con520	780	260	control	37	female	59.5	157	24.14	2	Emergency	Obstetrics (only C/S)	no		no		2		no	no	no	no	no		no		no	NA	NA	NA	NA	yes	1	2	2	no	NA	NA	NA	NA	NA	NA	NA	NA	yes	no	no	yes	no
781	261	781	261	case	26	female	60.8	159	24.05	2	Emergency	Obstetrics (only C/S)	no		no		2		no	no	no	no	no		no		yes	no	no	no	yes	no	NA	NA	NA	yes	yes	no	no	no	no	no	no	no	yes	yes	no	yes	yes
782	con521	782	261	control	26	female	68.8	150	30.58	2	Emergency	Obstetrics (only C/S)	no		no		2		no	no	no	no	no		no		no	NA	NA	NA	NA	yes	1	2	2	no	NA	NA	NA	NA	NA	NA	NA	NA	yes	no	no	yes	no
783	con522	783	261	control	29	female	56	165	20.57	2	Emergency	Obstetrics (only C/S)	no		no		2		no	no	no	no	no		no		no	NA	NA	NA	NA	yes	1	2	2	yes	no	no	no	no	no	no	yes	no	yes	yes	no	yes	no
784	262	784	262	case	79	male	66.5	170	23.01	3	Elective	Intra-abdominal	no		no		2		no	no	no	no	yes	amlodipine	no		yes	no	no	no	yes	no	NA	NA	NA	yes	yes	no	no	no	no	no	no	no	yes	yes	no	yes	yes
785	con523	785	262	control	75	female	50	150	22.22	2	Elective	Intra-abdominal	no		no		2		no	no	no	no	yes	no medication	no		yes	no	no	no	yes	no	NA	NA	NA	yes	yes	no	no	no	no	no	no	no	yes	yes	no	no	no
786	con524	786	262	control	68	female	45	140	22.96	2	Elective	Intra-abdominal	no		yes	seafood	2		no	no	no	no	yes	metoprolol	no		yes	no	no	no	yes	no	NA	NA	NA	yes	yes	no	no	no	no	no	no	no	yes	yes	no	no	no
787	263	787	263	case	30	female	73.5	163	27.66	2	Emergency	Obstetrics (only C/S)	no		no		2		no	no	no	no	no		no		no	NA	NA	NA	NA	yes	1	2	2	no	NA	NA	NA	NA	NA	NA	NA	NA	yes	no	no	yes	no
788	con525	788	263	control	31	female	80	161	30.86	2	Emergency	Obstetrics (only C/S)	no		no		2		no	no	no	no	no		no		no	NA	NA	NA	NA	yes	1	2	2	no	NA	NA	NA	NA	NA	NA	NA	NA	yes	no	no	yes	no
789	con526	789	263	control	37	female	63.5	157	25.76	2	Emergency	Obstetrics (only C/S)	no		no		2		no	no	no	no	no		no		no	NA	NA	NA	NA	yes	1	2	2	no	NA	NA	NA	NA	NA	NA	NA	NA	yes	no	no	yes	no
790	264	790	264	case	38	female	65.3	150	29.02	2	Elective	Obstetrics (only C/S)	yes	ibuprofen,diclofenac,ponstan	no		2		no	no	no	no	no		no		no	NA	NA	NA	NA	yes	1	2	2	no	NA	NA	NA	NA	NA	NA	NA	NA	yes	no	no	yes	yes
791	con527	791	264	control	31	female	70	157	28.4	2	Emergency	Obstetrics (only C/S)	no		no		2		no	no	no	no	no		no		no	NA	NA	NA	NA	yes	1	2	2	no	NA	NA	NA	NA	NA	NA	NA	NA	yes	no	no	yes	no
792	con528	792	264	control	28	female	54.7	158	21.91	2	Emergency	Obstetrics (only C/S)	no		no		2		no	no	no	no	no		no		yes	no	no	no	yes	no	NA	NA	NA	yes	yes	no	no	no	no	no	no	no	yes	no	no	yes	no
793	265	793	265	case	37	female	54	157	21.91	2	Elective	Gynecology	no		no		2		no	no	no	no	no		no		yes	no	no	no	yes	yes	2	1	2	yes	yes	no	no	no	no	no	no	no	yes	yes	no	yes	yes
794	con529	794	265	control	44	female	90.7	165	33.31	2	Elective	Gynecology	no		no		2		no	no	no	no	yes	metoprolol	no		yes	no	no	no	yes	yes	2	1	2	yes	yes	no	no	no	no	no	no	no	yes	no	no	yes	no
795	con530	795	265	control	55	female	58.2	161	22.45	2	Elective	Gynecology	no		no		2		no	no	no	no	no		no		yes	no	no	no	yes	no	NA	NA	NA	yes	yes	no	no	no	no	no	no	no	yes	no	no	yes	no
796	266	796	266	case	20	female	46.8	157	18.99	2	Elective	Gynecology	no		no		2		no	no	no	no	no		no		yes	no	no	no	yes	yes	2	1	2	yes	yes	no	no	no	no	no	no	no	yes	yes	no	yes	yes
797	con531	797	266	control	39	female	70	158	28.04	2	Elective	Gynecology	no		no		2		no	no	no	no	yes	enalapril,amlodipine	no		yes	no	no	no	yes	yes	2	1	2	yes	yes	no	no	no	no	no	no	no	yes	yes	no	no	no
798	con532	798	266	control	44	female	52.4	156	21.53	2	Emergency	Gynecology	no		no		2		no	no	no	no	no		no		yes	no	no	no	yes	yes	2	1	2	yes	yes	no	no	no	no	no	no	no	yes	yes	no	no	no
799	267	799	267	case	27	female	71.5	160	27.93	1	Elective	Obstetrics (only C/S)	no		no		2		no	no	no	no	no		no		yes	no	no	no	yes	no	NA	NA	NA	yes	yes	no	no	no	no	no	no	no	yes	yes	yes	no	no
800	con533	800	267	control	34	female	73.9	159	29.23	2	Elective	Obstetrics (only C/S)	no		no		2		no	no	no	no	no		no		no	NA	NA	NA	NA	yes	1	2	2	no	NA	NA	NA	NA	NA	NA	NA	NA	yes	no	no	yes	no
801	con534	801	267	control	38	female	72.5	155	30.18	2	Emergency	Obstetrics (only C/S)	no		no		2		no	no	no	no	no		no		no	NA	NA	NA	NA	yes	1	2	2	no	NA	NA	NA	NA	NA	NA	NA	NA	no	NA	NA	NA	NA
802	268	802	268	case	51	female	71	166	25.77	1	Elective	Gastrointestinal	no		no		2		no	no	no	no	no		no		yes	no	no	no	yes	no	NA	NA	NA	yes	yes	no	no	no	no	no	no	no	yes	yes	yes	yes	yes
803	con535	803	268	control	46	female	66	165	24.24	2	Elective	Gastrointestinal	yes	sulfamethoxazone	no		2		no	no	no	no	no		no		yes	no	no	yes	no	no	NA	NA	NA	yes	yes	no	no	no	no	no	no	no	yes	yes	no	no	no
804	con536	804	268	control	27	male	44.5	160	17.38	1	Elective	Gastrointestinal	no		no		2		no	no	no	no	no		no		yes	no	no	yes	no	no	NA	NA	NA	yes	yes	no	no	no	no	no	no	no	yes	yes	no	no	no
805	269	805	269	case	13	male	45.1	168	15.98	1	Emergency	Orthopedic	no		no		2		no	no	no	no	no		no		yes	no	no	yes	no	no	NA	NA	NA	yes	yes	no	no	no	no	no	no	no	yes	yes	no	yes	yes
806	con537	806	269	control	9	male	41.8	141	21.03	2	Elective	Orthopedic	no		no		2		no	no	no	no	no		no		yes	no	no	yes	no	yes	2	1	2	yes	yes	no	no	no	no	no	no	no	yes	yes	no	no	no
807	con538	807	269	control	13	female	57	157	23.12	2	Elective	Orthopedic	yes	cefotaxime	no		2		no	no	no	no	no		no		yes	no	no	no	yes	yes	2	1	2	yes	yes	no	no	no	no	no	no	no	yes	no	no	yes	no
808	270	808	270	case	24	male	82	174	27.08	2	Elective	Orthopedic	no		no		2		no	no	no	no	no		no		yes	no	no	no	yes	no	NA	NA	NA	yes	yes	no	no	no	no	no	no	no	yes	yes	no	yes	yes
809	con539	809	270	control	23	male	60	170	20.76	3	Emergency	Orthopedic	no		no		2		no	no	no	no	no		no		yes	no	no	no	yes	yes	2	1	2	yes	yes	no	no	no	no	no	no	no	yes	yes	no	no	no
810	con540	810	270	control	30	male	205	170	70.93	3	Elective	Orthopedic	no		no		2		no	no	no	no	no		no		yes	no	no	no	yes	no	NA	NA	NA	yes	yes	no	no	no	no	no	no	no	yes	yes	no	no	no
811	271	811	271	case	16	male	58.3	160	22.77	1	Elective	Orthopedic	no		no		2		no	no	no	no	no		no		yes	no	no	no	yes	no	NA	NA	NA	yes	yes	no	no	no	no	no	no	no	yes	yes	no	no	no
812	con541	812	271	control	15	female	50.6	165	18.59	2	Elective	Orthopedic	no		no		2		no	no	no	no	no		no		yes	no	no	no	yes	no	NA	NA	NA	yes	yes	no	no	no	no	no	no	no	yes	no	no	yes	no
813	con542	813	271	control	14	male	43.5	154.5	18.22	2	Elective	Orthopedic	no		no		1	blood products	no	no	no	no	no		no		yes	no	no	no	yes	no	NA	NA	NA	yes	yes	no	no	no	no	no	no	no	yes	yes	no	no	no
814	272	814	272	case	36	female	71	162	27.05	2	Emergency	Obstetrics (only C/S)	no		no		2		no	no	no	no	no		no		no	NA	NA	NA	NA	yes	1	2	2	no	NA	NA	NA	NA	NA	NA	NA	NA	yes	yes	no	yes	yes
815	con543	815	272	control	39	female	67.1	152	29.04	3	Emergency	Obstetrics (only C/S)	no		no		2		no	no	no	no	no		no		no	NA	NA	NA	NA	yes	1	2	2	no	NA	NA	NA	NA	NA	NA	NA	NA	yes	no	no	yes	no
816	con544	816	272	control	30	female	69	161	26.62	2	Emergency	Obstetrics (only C/S)	no		no		2		no	no	no	no	no		no		no	NA	NA	NA	NA	yes	1	2	2	no	NA	NA	NA	NA	NA	NA	NA	NA	yes	no	no	no	no
817	273	817	273	case	14	male	49.4	163	18.59	2	Elective	Eye	yes	R/0 sucamethonium,fentanyl,midaz,ketamine	no		2		no	no	no	no	no		no		yes	no	no	no	yes	no	NA	NA	NA	yes	yes	no	no	no	no	no	no	no	yes	no	no	yes	no
818	con545	818	273	control	13	male	56	163	21.08	2	Elective	Eye	no		yes	tofu	2		no	no	no	no	no		no		yes	no	no	no	yes	no	NA	NA	NA	yes	yes	no	no	no	no	no	no	no	yes	yes	no	no	no
819	con546	819	273	control	11	male	45	148	20.54	1	Elective	Eye	no		no		2		no	no	no	no	no		no		yes	no	no	no	yes	no	NA	NA	NA	yes	yes	no	no	no	no	no	no	no	yes	yes	no	no	no
820	274	820	274	case	21	female	39.6	153	16.92	2	Elective	Remote Area (Cath lab, X-Ray, NK	no		yes	seafood	2		no	no	no	no	no		no		yes	no	no	no	yes	no	NA	NA	NA	yes	yes	no	no	no	no	no	no	no	yes	yes	yes	yes	no
821	con547	821	274	control	36	female	50	160	19.53	2	Elective	Remote Area (Cath lab, X-Ray, NK	no		no		2		no	no	no	no	no		no		yes	no	no	no	yes	no	NA	NA	NA	yes	yes	no	no	no	no	no	no	no	yes	yes	no	no	no
822	con548	822	274	control	42	female	47	162	17.91	2	Elective	Remote Area (Cath lab, X-Ray, NK	yes	ciprofloxacin	no		2		no	no	no	no	no		no		yes	no	yes	no	no	no	NA	NA	NA	yes	yes	no	no	no	no	no	no	no	yes	yes	no	no	no
823	275	823	275	case	66	female	47	147	21.75	2	Elective	Gynecology	no		no		2		no	no	no	no	no		no		yes	no	no	no	yes	no	NA	NA	NA	yes	yes	no	no	no	no	no	no	no	yes	yes	no	yes	yes
824	con549	824	275	control	78	female	56.3	153	24.05	2	Elective	Gynecology	no		no		2		no	no	no	no	yes	enalapril,HCTZ	no		yes	no	no	no	yes	yes	2	1	2	yes	yes	no	no	no	no	no	no	no	yes	yes	no	no	no
825	con550	825	275	control	71	female	46	144	22.18	3	Emergency	Gynecology	no		no		2		no	no	no	no	yes	enalapril	no		yes	no	no	no	yes	no	NA	NA	NA	yes	yes	no	no	no	no	no	no	no	yes	yes	no	no	no
826	276	826	276	case	17	female	51.9	151	22.76	2	Elective	Gynecology	no		no		2		no	no	no	no	no		no		yes	no	no	no	yes	yes	2	1	2	yes	yes	no	no	no	no	no	no	no	yes	yes	no	yes	no
827	con551	827	276	control	18	female	61.9	160	24.18	1	Elective	Gynecology	no		no		2		no	no	no	no	no		no		yes	no	no	no	yes	yes	2	1	2	yes	yes	no	no	no	no	no	no	no	yes	yes	no	no	no
828	con552	828	276	control	17	female	59	163	22.21	2	Elective	Gynecology	no		no		2		no	no	no	no	no		no		yes	no	no	no	yes	yes	2	1	2	yes	yes	no	no	no	no	no	no	no	yes	yes	no	yes	no
829	277	829	277	case	29	female	50	155	20.81	2	Emergency	Intrathoracic	no		no		2		no	no	no	no	no		no		yes	no	no	no	yes	yes	2	2	1	yes	yes	no	no	no	no	no	no	no	yes	yes	no	yes	yes
830	con553	830	277	control	56	male	82.4	159	32.59	2	Elective	Intrathoracic	no		no		2		no	no	no	no	no		no		yes	no	no	no	yes	yes	2	2	1	yes	yes	no	no	no	no	no	no	no	yes	yes	no	yes	no
831	con554	831	277	control	61	female	60	154	25.3	3	Elective	Intrathoracic	no		no		2		no	no	no	no	yes	amlodipine	no		yes	no	no	no	yes	yes	2	2	1	yes	yes	no	no	no	no	no	no	no	yes	yes	no	yes	no
832	278	832	278	case	70	male	70.5	173	23.56	2	Elective	Genitourinary	yes	unknown drug	no		2		no	no	no	no	yes	amlodipine	no		no	NA	NA	NA	NA	yes	1	2	2	no	NA	NA	NA	NA	NA	NA	NA	NA	no	NA	NA	NA	NA
833	con555	833	278	control	88	male	60	164	22.31	2	Elective	Genitourinary	no		no		2		no	no	no	no	no		no		no	NA	NA	NA	NA	yes	1	2	2	no	NA	NA	NA	NA	NA	NA	NA	NA	no	NA	NA	NA	NA
834	con556	834	278	control	90	male	70	170	24.22	3	Elective	Genitourinary	no		no		2		no	no	no	no	yes	no drug	no		yes	no	no	no	yes	no	NA	NA	NA	yes	yes	no	no	no	no	no	no	no	yes	yes	no	no	no
835	279	835	279	case	78	male	64.8	159	25.63	2	Elective	Genitourinary	yes	penicillin	no		2		no	no	no	no	yes	nifedipine	no		no	NA	NA	NA	NA	yes	1	2	2	no	NA	NA	NA	NA	NA	NA	NA	NA	no	NA	NA	NA	NA
836	con557	836	279	control	74	male	74.6	170	25.81	2	Elective	Genitourinary	no		no		2		no	no	no	no	yes	amlodipine	no		yes	no	no	no	yes	no	NA	NA	NA	yes	yes	no	no	no	no	no	no	no	yes	yes	no	no	no
837	con558	837	279	control	73	male	64.8	158	25.96	2	Elective	Genitourinary	no		no		2		no	no	no	no	no		no		yes	no	no	no	yes	no	NA	NA	NA	yes	yes	no	no	no	no	no	no	no	yes	yes	no	yes	no
838	280	838	280	case	27	female	77	166	27.94	2	Elective	Gynecology	no		no		2		no	no	no	no	no		no		yes	no	no	no	yes	yes	2	1	2	yes	yes	no	no	no	no	no	no	no	yes	yes	no	yes	yes
839	con559	839	280	control	45	female	60.8	151.5	26.49	3	Elective	Gynecology	no		no		2		no	no	no	no	yes	metoprolol	no		yes	no	no	no	yes	no	NA	NA	NA	yes	yes	no	no	no	no	no	no	no	yes	no	no	yes	no
840	con560	840	280	control	28	female	42.5	161	16.4	3	Elective	Gynecology	no		no		2		no	no	no	no	no		no		yes	no	no	no	yes	no	NA	NA	NA	yes	yes	no	no	no	no	no	no	no	yes	yes	no	no	no
841	281	841	281	case	23	female	47	154	19.82	1	Elective	Gynecology	no		no		2		no	no	no	no	no		no		yes	no	no	no	yes	yes	2	1	2	yes	yes	no	no	no	no	no	no	no	yes	no	no	yes	yes
842	con561	842	281	control	40	female	46	164	17.1	2	Elective	Gynecology	yes	nevirapine	no		2		no	no	no	no	no		no		yes	no	no	no	yes	no	NA	NA	NA	yes	yes	no	no	no	no	no	no	no	yes	no	no	yes	no
843	con562	843	281	control	39	female	46.7	148	21.32	2	Emergency	Gynecology	no		no		2		no	no	no	no	no		no		yes	no	no	no	yes	yes	1	2	2	yes	yes	no	no	no	no	no	no	no	yes	yes	no	yes	no
844	282	844	282	case	29	female	55	160	21.48	2	Elective	Gastrointestinal	no		no		2		no	no	no	no	no		no		no	NA	NA	NA	NA	yes	1	2	2	no	NA	NA	NA	NA	NA	NA	NA	NA	yes	no	no	no	no
845	con563	845	282	control	39	male	66.2	170	22.91	2	Elective	Gastrointestinal	no		no		2		no	no	no	no	no		no		no	NA	NA	NA	NA	yes	1	2	2	no	NA	NA	NA	NA	NA	NA	NA	NA	no	NA	NA	NA	NA
846	con564	846	282	control	43	male	71	165	26.08	2	Elective	Gastrointestinal	no		no		2		no	no	no	no	no		no		no	NA	NA	NA	NA	yes	1	2	2	no	NA	NA	NA	NA	NA	NA	NA	NA	no	NA	NA	NA	NA
847	283	847	283	case	16	male	65	172	21.97	2	Emergency	Intra-abdominal	no		no		2		no	no	no	no	no		no		yes	no	no	no	yes	no	NA	NA	NA	yes	yes	no	no	no	no	no	no	no	yes	yes	no	yes	yes
848	con565	848	283	control	18	female	50	155	20.81	2	Emergency	Intra-abdominal	no		no		2		no	no	no	no	no		no		yes	no	no	no	yes	no	NA	NA	NA	yes	yes	no	no	no	no	no	no	no	yes	yes	no	no	no
849	con566	849	283	control	18	female	50	150	22.22	3	Emergency	Intra-abdominal	no		no		2		no	no	no	no	no		no		yes	no	no	no	yes	no	NA	NA	NA	yes	yes	no	no	no	no	no	no	no	no	NA	NA	NA	NA
850	284	850	284	case	31	female	36	145	17.12	1	Elective	Orthopedic	no		no		2		no	no	no	no	no		no		yes	no	yes	no	no	yes	1	1	2	yes	yes	no	no	no	no	no	no	no	yes	yes	no	no	no
851	con567	851	284	control	28	male	85.5	172	28.9	2	Elective	Orthopedic	no		no		2		no	no	no	no	no		no		no	NA	NA	NA	NA	yes	1	2	2	no	NA	NA	NA	NA	NA	NA	NA	NA	no	NA	NA	NA	NA
852	con568	852	284	control	19	male	67.8	172	22.92	2	Elective	Orthopedic	no		no		2		no	no	no	no	no		no		no	NA	NA	NA	NA	yes	1	1	2	no	NA	NA	NA	NA	NA	NA	NA	NA	no	NA	NA	NA	NA
853	285	853	285	case	22	female	65	179	20.29	2	Emergency	Intrathoracic	no		no		2		no	no	no	no	no		no		yes	no	no	no	yes	no	NA	NA	NA	yes	yes	no	no	no	no	no	no	no	yes	yes	no	yes	yes
854	con569	854	285	control	61	female	58.5	157	23.73	2	Elective	Intrathoracic	no		no		2		no	no	no	no	yes	no drug	no		yes	no	no	no	yes	yes	2	1	2	yes	yes	no	no	no	no	no	no	no	yes	yes	no	yes	no
855	con570	855	285	control	55	male	51.6	163	19.42	2	Elective	Intrathoracic	no		no		2		no	no	no	no	no		no		yes	no	no	no	yes	yes	2	2	1	yes	yes	no	no	no	no	no	no	no	yes	yes	no	no	no
856	286	856	286	case	26	female	40.5	158	16.22	2	Elective	Plastic	no		no		2		no	no	no	no	no		no		yes	no	no	no	yes	no	NA	NA	NA	yes	yes	no	no	no	no	no	no	no	yes	yes	yes	yes	yes
857	con571	857	286	control	32	male	85.2	168	30.19	2	Elective	Plastic	no		no		2		no	no	no	no	no		no		yes	no	no	no	yes	no	NA	NA	NA	yes	yes	no	no	no	no	no	no	no	yes	yes	no	no	no
858	con572	858	286	control	27	female	90	163	33.87	2	Elective	Plastic	no		no		2		no	no	no	no	no		no		yes	no	no	no	yes	no	NA	NA	NA	yes	yes	no	no	no	no	no	no	no	yes	no	no	yes	no
859	287	859	287	case	24	female	50	162	19.05	2	Elective	Gastrointestinal	no		no		2		no	yes	no	no	no		no		no	NA	NA	NA	NA	yes	1	2	2	no	NA	NA	NA	NA	NA	NA	NA	NA	yes	yes	no	no	no
860	con573	860	287	control	64	female	47	156	19.31	2	Elective	Gastrointestinal	no		no		2		no	no	no	no	no		no		yes	no	no	no	yes	no	NA	NA	NA	yes	yes	no	no	no	no	no	no	no	yes	yes	no	no	no
861	con574	861	287	control	46	female	51	160	19.92	2	Elective	Gastrointestinal	no		no		2		no	no	no	no	no		no		no	NA	NA	NA	NA	yes	1	2	2	no	NA	NA	NA	NA	NA	NA	NA	NA	no	NA	NA	NA	NA
862	288	862	288	case	51	female	45.3	148	20.68	2	Elective	Gynecology	yes	clindamychin,ceftriaxone,sulfacetamide	no		2		no	no	no	no	no		no		yes	no	no	no	yes	no	NA	NA	NA	yes	yes	no	no	no	no	no	no	no	yes	yes	no	yes	yes
863	con575	863	288	control	52	female	88.6	156	36.41	3	Elective	Gynecology	no		no		2		no	no	no	no	yes	nifedipine, enalapril	no		yes	no	no	no	yes	no	NA	NA	NA	yes	yes	no	no	no	no	no	no	no	yes	yes	no	yes	no
864	con576	864	288	control	26	male	56.8	172	19.2	2	Emergency	Gynecology	no		no		2		no	no	no	no	no		no		yes	no	no	no	yes	no	NA	NA	NA	yes	yes	no	no	no	no	no	no	no	yes	no	no	yes	no
865	289	865	289	case	26	female	68.5	158	27.44	2	Emergency	Obstetrics (only C/S)	no		no		2		no	no	no	no	yes	Mgsulfate	no		no	NA	NA	NA	NA	yes	1	2	2	yes	yes	no	no	no	no	no	no	no	yes	no	no	yes	yes
866	con577	866	289	control	32	female	75	169	26.26	2	Emergency	Obstetrics (only C/S)	no		yes	seafood	2		no	no	no	no	no		no		no	NA	NA	NA	NA	yes	1	2	2	no	NA	NA	NA	NA	NA	NA	NA	NA	yes	no	no	yes	no
867	con578	867	289	control	34	female	83	165	30.49	2	Emergency	Obstetrics (only C/S)	no		no		2		no	no	no	no	no		no		no	NA	NA	NA	NA	yes	1	2	2	no	NA	NA	NA	NA	NA	NA	NA	NA	yes	no	no	yes	no
868	290	868	290	case	31	female	60	168	21.26	2	Emergency	Intra-abdominal	no		no		2		no	no	no	no	no		no		yes	no	no	no	yes	no	NA	NA	NA	yes	yes	no	no	no	no	no	no	no	yes	no	no	yes	yes
869	con579	869	290	control	48	female	56.5	156	23.22	2	Elective	Intra-abdominal	no		no		2		no	no	no	no	no		no		yes	no	no	no	yes	no	NA	NA	NA	yes	yes	no	no	no	no	no	no	no	yes	yes	no	no	no
870	con580	870	290	control	58	male	45	160	17.58	3	Elective	Intra-abdominal	no		no		2		no	no	no	no	yes	no drug	no		yes	no	no	no	yes	no	NA	NA	NA	yes	yes	no	no	no	no	no	no	no	yes	yes	no	no	no
871	291	871	291	case	33	female	63.5	164	23.61	2	Emergency	Gastrointestinal	no		no		2		no	no	no	no	no		no		no	NA	NA	NA	NA	yes	1	2	2	no	NA	NA	NA	NA	NA	NA	NA	NA	yes	no	no	no	no
872	con581	872	291	control	26	male	56.8	172	19.2	2	Emergency	Gastrointestinal	no		no		2		no	no	no	no	no		no		yes	no	no	no	yes	no	NA	NA	NA	yes	yes	no	no	no	no	no	no	no	yes	no	no	yes	no
873	con582	873	291	control	44	female	63	158	25.24	2	Elective	Gastrointestinal	no		no		2		no	no	no	no	no		no		no	NA	NA	NA	NA	yes	1	2	2	no	NA	NA	NA	NA	NA	NA	NA	NA	no	NA	NA	NA	NA
874	292	874	292	case	42	female	57	154.5	23.88	3	Emergency	Gynecology	no		no		2		no	no	no	no	no		no		yes	no	no	no	yes	no	NA	NA	NA	yes	yes	no	no	no	no	no	no	no	yes	yes	no	yes	yes
875	con583	875	292	control	46	female	64	155	26.64	2	Elective	Gynecology	no		yes	seafood	2		no	no	no	no	no		no		yes	no	no	no	yes	yes	2	1	2	yes	yes	no	no	no	no	no	no	no	yes	no	no	yes	no
876	con584	876	292	control	46	female	55	150	24.44	2	Elective	Gynecology	no		no		2		no	no	no	no	no		no		yes	no	no	no	yes	yes	2	1	2	yes	yes	no	no	no	no	no	no	no	yes	no	no	yes	no
877	293	877	293	case	34	female	92.5	164	34.39	2	Emergency	Obstetrics (only C/S)	no		no		2		no	no	no	no	no		no		no	NA	NA	NA	NA	yes	1	2	2	no	NA	NA	NA	NA	NA	NA	NA	NA	yes	no	no	yes	no
878	con585	878	293	control	32	female	68.9	155	28.68	2	Emergency	Obstetrics (only C/S)	no		no		2		no	no	no	no	no		no		no	NA	NA	NA	NA	yes	1	2	2	no	NA	NA	NA	NA	NA	NA	NA	NA	yes	no	no	yes	no
879	con586	879	293	control	33	female	72	165	26.45	2	Emergency	Obstetrics (only C/S)	no		no		2		no	no	no	no	no		no		no	NA	NA	NA	NA	yes	1	2	2	no	NA	NA	NA	NA	NA	NA	NA	NA	yes	no	no	yes	no
880	294	880	294	case	20	male	71	180	21.91	1	Elective	Orthopedic	no		no		2		no	no	no	no	no		no		no	NA	NA	NA	NA	yes	1	2	2	no	NA	NA	NA	NA	NA	NA	NA	NA	yes	no	no	no	no
881	con587	881	294	control	33	male	64.9	169	22.72	1	Elective	Orthopedic	no		no		2		no	no	no	no	no		no		no	NA	NA	NA	NA	yes	1	2	2	no	NA	NA	NA	NA	NA	NA	NA	NA	no	NA	NA	NA	NA
882	con588	882	294	control	27	male	68	180	20.99	2	Elective	Orthopedic	no		no		2		no	no	no	no	no		no		no	NA	NA	NA	NA	yes	1	2	2	no	NA	NA	NA	NA	NA	NA	NA	NA	no	NA	NA	NA	NA
883	295	883	295	case	34	female	94.5	158	37.85	2	Elective	Obstetrics (only C/S)	no		no		2		no	no	no	no	no		no		yes	no	no	no	yes	no	NA	NA	NA	yes	yes	no	no	no	no	no	no	no	yes	no	no	yes	yes
884	con589	884	295	control	27	female	62.7	162	23.89	2	Emergency	Obstetrics (only C/S)	no		no		2		no	no	no	no	no		no		no	NA	NA	NA	NA	yes	1	2	2	no	NA	NA	NA	NA	NA	NA	NA	NA	yes	no	no	yes	no
885	con590	885	295	control	45	female	61	163	22.96	2	Elective	Obstetrics (only C/S)	no		no		2		no	no	no	no	no		no		yes	no	no	no	yes	yes	1	2	2	yes	yes	no	no	no	no	no	no	no	yes	no	no	yes	no
886	296	886	296	case	37	female	66.5	158	26.64	3	Elective	Obstetrics (only C/S)	no		no		2		no	no	no	no	no		no		yes	no	no	no	yes	no	NA	NA	NA	yes	yes	no	no	no	no	no	no	no	yes	no	no	yes	yes
887	con591	887	296	control	28	female	91.3	162	34.79	2	Emergency	Obstetrics (only C/S)	no		no		2		no	no	no	no	no		no		no	NA	NA	NA	NA	yes	1	2	2	no	NA	NA	NA	NA	NA	NA	NA	NA	yes	no	no	yes	no
888	con592	888	296	control	46	female	54.7	157	22.19	2	Elective	Obstetrics (only C/S)	no		no		2		no	no	no	no	no		no		yes	no	no	no	yes	yes	2	1	2	yes	yes	no	no	no	no	no	no	no	yes	no	no	yes	no
889	297	889	297	case	51	female	63.3	156	26.01	2	OPD	Gastrointestinal	no		no		2		no	no	no	no	yes	diet control	no		yes	no	no	yes	no	no	NA	NA	NA	yes	yes	no	no	no	no	no	no	no	yes	yes	yes	no	no
890	con593	890	297	control	46	female	76.4	157	31	2	Elective	Gastrointestinal	no		no		2		no	no	no	no	no		no		yes	no	no	yes	no	no	NA	NA	NA	yes	yes	no	no	no	no	no	no	no	yes	yes	no	no	no
891	con594	891	297	control	52	female	51.5	155	21.44	2	Elective	Gastrointestinal	no		no		2		no	no	no	no	yes	enalapril	no		yes	no	no	yes	no	no	NA	NA	NA	yes	yes	no	no	no	no	no	no	no	yes	no	no	yes	no
892	298	892	298	case	42	female	59	162	22.48	2	Elective	Gastrointestinal	no		no		2		no	no	no	no	no		no		yes	no	no	no	yes	no	NA	NA	NA	yes	yes	no	no	no	no	no	no	no	yes	no	no	yes	yes
893	con595	893	298	control	46	male	75	175	24.49	4	Emergency	Gastrointestinal	no		no		2		no	no	no	no	no		no		yes	no	no	no	yes	no	NA	NA	NA	yes	yes	no	no	no	no	no	no	no	yes	yes	no	no	no
894	con596	894	298	control	52	female	44.7	155	18.61	2	Emergency	Gastrointestinal	no		yes	seafood	2		no	no	no	no	no		no		yes	no	no	no	yes	no	NA	NA	NA	yes	yes	no	no	no	no	no	no	no	yes	no	no	yes	no
895	299	895	299	case	40	female	71	156	29.17	2	Elective	Obstetrics (only C/S)	no		no		2		no	no	no	no	no		no		no	NA	NA	NA	NA	yes	1	2	2	no	NA	NA	NA	NA	NA	NA	NA	NA	yes	no	no	yes	yes
896	con597	896	299	control	28	female	62	155	25.81	2	Emergency	Obstetrics (only C/S)	yes	dextrometrofen	no		2		no	no	no	no	no		no		no	NA	NA	NA	NA	yes	1	2	2	no	NA	NA	NA	NA	NA	NA	NA	NA	yes	no	no	yes	no
897	con598	897	299	control	34	female	78	162	29.72	2	Emergency	Obstetrics (only C/S)	no		no		2		no	no	no	no	no		no		no	NA	NA	NA	NA	yes	1	2	2	no	NA	NA	NA	NA	NA	NA	NA	NA	yes	no	no	yes	no
898	300	898	300	case	19	female	45	156	18.49	2	OPD	ENT	no		no		2		no	no	no	no	no		no		yes	no	no	no	yes	no	NA	NA	NA	yes	yes	no	no	no	no	no	no	no	yes	yes	yes	no	no
899	con599	899	300	control	59	male	61	182	18.42	2	Elective	ENT	no		no		2		no	no	no	no	yes	none (diet control)	no		yes	no	no	no	yes	no	NA	NA	NA	yes	yes	no	no	no	no	no	no	no	yes	yes	no	no	no
900	con600	900	300	control	33	male	99	170	34.26	3	OPD	ENT	no		no		2		no	no	no	no	yes	amlodipine,nifedipine	no		yes	no	no	no	yes	no	NA	NA	NA	yes	yes	no	no	no	no	no	no	no	yes	yes	no	no	no
901	301	901	301	case	22	female	61.9	153	26.44	3	Emergency	Obstetrics (only C/S)	yes	ibuprofen	no		2		no	no	no	no	no		no		yes	no	no	no	yes	no	NA	NA	NA	yes	yes	no	no	no	no	no	no	no	yes	no	no	yes	yes
902	con601	902	301	control	35	female	67.5	157	27.38	2	Emergency	Obstetrics (only C/S)	no		no		2		no	no	no	no	no		no		no	NA	NA	NA	NA	yes	1	2	2	no	NA	NA	NA	NA	NA	NA	NA	NA	yes	no	no	yes	no
903	con602	903	301	control	24	female	67	154	28.25	2	Emergency	Obstetrics (only C/S)	no		no		2		no	no	no	no	no		no		yes	no	no	no	yes	no	NA	NA	NA	yes	yes	no	no	no	no	no	no	no	yes	no	no	yes	no
904	302	904	302	case	31	female	50.4	158	20.19	2	Elective	Gastrointestinal	yes	ibuprofen	yes	seafood	2		no	no	no	no	no		no		yes	no	no	yes	no	no	NA	NA	NA	yes	yes	no	no	no	no	no	no	no	yes	yes	yes	no	no
905	con603	905	302	control	20	female	43.7	153	18.67	2	Elective	Gastrointestinal	no		no		2		no	no	no	no	no		no		yes	no	no	yes	no	no	NA	NA	NA	yes	yes	no	no	no	no	no	no	no	yes	yes	no	yes	no
906	con604	906	302	control	53	female	72	162	27.43	2	Elective	Gastrointestinal	no		no		2		no	no	no	no	no		no		yes	no	no	yes	no	no	NA	NA	NA	yes	yes	no	no	no	no	no	no	no	yes	yes	no	no	no
907	303	907	303	case	25	female	53	162	20.2	2	Elective	Gastrointestinal	yes	ibuprofen	no		2		no	yes	no	no	no		no		no	NA	NA	NA	NA	yes	1	2	2	no	NA	NA	NA	NA	NA	NA	NA	NA	no	NA	NA	NA	NA
908	con605	908	303	control	62	male	62	150	27.56	2	Elective	Gastrointestinal	no		no		2		no	no	no	no	no		no		no	NA	NA	NA	NA	yes	1	2	2	no	NA	NA	NA	NA	NA	NA	NA	NA	no	NA	NA	NA	NA
909	con606	909	303	control	49	male	75	159	29.67	2	Elective	Gastrointestinal	no		no		2		no	no	yes	no	no		no		no	NA	NA	NA	NA	yes	1	2	2	no	NA	NA	NA	NA	NA	NA	NA	NA	no	NA	NA	NA	NA
910	304	910	304	case	49	female	70.7	155	29.43	2	Elective	Gastrointestinal	no		no		2		no	no	no	no	no		no		yes	no	no	no	yes	no	NA	NA	NA	yes	yes	yes	no	no	no	no	no	no	yes	no	no	yes	yes
911	con607	911	304	control	32	female	50	156	20.55	2	Elective	Gastrointestinal	no		no		2		no	no	no	no	no		no		yes	no	yes	yes	no	yes	2	1	2	yes	yes	no	no	no	no	no	yes	no	yes	yes	no	yes	no
912	con608	912	304	control	53	female	56.6	153	24.18	2	Elective	Gastrointestinal	no		no		2		no	no	no	no	no		no		yes	no	no	yes	no	no	NA	NA	NA	yes	yes	no	no	no	no	no	no	no	yes	yes	no	no	no
913	305	913	305	case	21	female	43	151	18.86	2	Elective	Eye	no		no		2		no	yes	no	no	no		no		yes	no	no	no	yes	no	NA	NA	NA	yes	yes	yes	no	no	no	no	no	no	yes	yes	yes	no	no
914	con609	914	305	control	46	male	48	167	17.21	2	Emergency	Eye	no		no		2		no	no	no	no	no		no		yes	no	no	no	yes	no	NA	NA	NA	yes	yes	no	no	no	no	no	no	no	yes	yes	no	no	no
915	con610	915	305	control	23	female	49	153	20.93	1	Elective	Eye	no		no		2		no	no	no	no	no		no		yes	no	yes	no	yes	no	NA	NA	NA	yes	yes	no	no	no	no	no	no	no	yes	yes	no	no	no
916	306	916	306	case	33	female	53.1	151	23.29	2	Elective	Obstetrics (only C/S)	yes	ibuprofen	no		2		no	no	no	no	no		no		no	NA	NA	NA	NA	yes	1	2	2	no	NA	NA	NA	NA	NA	NA	NA	NA	yes	no	no	yes	no
917	con611	917	306	control	31	female	53.6	157	21.75	2	Emergency	Obstetrics (only C/S)	no		no		2		no	no	no	no	no		no		no	NA	NA	NA	NA	yes	1	2	2	no	NA	NA	NA	NA	NA	NA	NA	NA	yes	no	no	yes	no
918	con612	918	306	control	34	female	89	162	33.91	2	Emergency	Obstetrics (only C/S)	no		yes	shrimp	2		no	no	no	no	no		no		yes	no	no	no	yes	yes	2	1	2	yes	yes	no	no	no	no	no	no	no	yes	yes	no	no	no
919	307	919	307	case	51	female	60.9	158	24.4	3	Elective	Gynecology	no		no		2		no	no	no	no	no		no		yes	no	no	no	yes	yes	2	1	2	yes	yes	no	no	no	no	no	no	no	yes	yes	no	yes	yes
920	con613	920	307	control	45	female	43	152	18.61	2	Elective	Gynecology	no		no		2		no	no	no	no	no		no		yes	no	no	no	yes	yes	2	1	2	yes	yes	no	no	no	no	no	no	no	yes	yes	no	no	no
921	con614	921	307	control	55	female	84.7	160	33.09	2	Elective	Gynecology	no		no		2		no	no	no	no	no		no		yes	no	no	no	yes	no	NA	NA	NA	yes	yes	no	no	no	no	no	no	no	yes	yes	no	no	no
922	308	922	308	case	51	female	78	160	30.47	1	Elective	Gynecology	no		no		2		no	no	no	no	no		no		yes	no	yes	no	yes	yes	1	2	2	yes	yes	no	no	no	no	no	no	no	yes	no	no	yes	no
923	con615	923	308	control	41	female	59	161	22.76	1	Elective	Gynecology	no		no		2		no	no	no	no	no		no		yes	no	no	no	yes	yes	2	1	2	yes	yes	no	no	no	no	no	no	no	yes	no	no	yes	no
924	con616	924	308	control	30	female	70	150	31.11	2	Elective	Gynecology	no		no		2		no	no	no	no	no		no		yes	no	no	no	yes	no	NA	NA	NA	yes	yes	no	no	no	no	no	no	no	yes	yes	no	no	no
925	309	925	309	case	45	male	65	167	23.31	4	Emergency	Gastrointestinal	no		no		2		no	no	no	no	no		no		yes	no	no	no	yes	no	NA	NA	NA	no	NA	NA	NA	NA	NA	NA	NA	NA	yes	yes	no	no	no
926	con617	926	309	control	56	male	79	178	24.93	3	Elective	Gastrointestinal	yes	diazepam,imipramine	no		2		no	no	no	no	no		no		yes	no	no	no	yes	no	NA	NA	NA	yes	yes	no	no	no	no	no	no	no	yes	no	no	yes	no
927	con618	927	309	control	45	male	60	162	22.86	4	Emergency	Gastrointestinal	no		no		2		no	no	no	no	no		no		yes	no	no	no	yes	no	NA	NA	NA	no	NA	NA	NA	NA	NA	NA	NA	NA	yes	yes	no	no	no
928	310	928	310	case	41	female	53	156	21.78	1	Elective	Gynecology	no		no		2		no	no	no	no	no		no		yes	no	no	no	yes	yes	2	1	2	yes	yes	yes	no	no	no	no	no	no	yes	yes	yes	no	no
929	con619	929	310	control	30	female	43	157	17.44	2	Elective	Gynecology	no		no		2		no	no	no	no	no		no		yes	no	no	no	yes	yes	2	1	2	yes	yes	no	no	no	no	no	no	no	yes	yes	no	no	no
930	con620	930	310	control	30	female	43.2	153	18.45	1	Elective	Gynecology	no		no		2		no	no	no	no	no		no		yes	no	no	no	yes	yes	2	1	2	yes	yes	no	no	no	no	no	no	no	yes	no	no	yes	no
931	311	931	311	case	51	male	74	172	25.01	2	Emergency	Intra-abdominal	yes	shrimp	no		2		no	no	no	no	no		no		yes	no	no	no	yes	no	NA	NA	NA	yes	yes	no	no	no	no	no	no	no	yes	yes	no	yes	no
932	con621	932	311	control	33	male	65	175	21.22	2	Emergency	Gastrointestinal	no		no		2		no	no	no	no	no		no		yes	no	no	no	yes	no	NA	NA	NA	yes	yes	no	no	no	no	no	no	no	yes	yes	no	yes	no
933	con622	933	311	control	41	male	70	175	22.86	2	Emergency	Gastrointestinal	no		no		2		no	no	no	no	no		no		yes	no	no	no	yes	no	NA	NA	NA	yes	yes	no	no	no	no	no	no	no	yes	no	no	yes	no
934	312	934	312	case	14	male	47.5	161	18.32	3	Elective	ENT	yes	ceftriaxone	no		2		no	no	no	no	no		no		yes	no	no	no	yes	no	NA	NA	NA	yes	yes	no	no	no	no	no	no	no	yes	yes	no	no	no
935	con623	935	312	control	8	female	28.1	130	16.63	2	OPD	ENT	no		no		2		no	no	no	no	no		no		yes	no	no	no	yes	no	NA	NA	NA	yes	yes	no	no	no	no	no	no	no	yes	yes	no	no	no
936	con624	936	312	control	10	male	49	142	24.3	3	Elective	ENT	no		no		2		no	no	no	no	no		no		yes	no	yes	no	yes	no	NA	NA	NA	yes	yes	no	no	no	no	no	no	no	yes	yes	no	no	no
937	313	937	313	case	46	female	50.5	153	21.57	2	Elective	Gastrointestinal	no		no		2		no	no	no	no	no		no		yes	no	no	yes	no	no	NA	NA	NA	yes	yes	no	no	no	no	no	no	no	yes	yes	no	yes	yes
938	con625	938	313	control	63	female	30	150	13.33	3	Elective	Gastrointestinal	no		no		2		no	no	no	no	no		no		yes	no	no	no	yes	no	NA	NA	NA	yes	yes	no	no	no	no	no	no	no	yes	yes	no	no	no
939	con626	939	313	control	47	female	49.5	157	20.08	1	Elective	Gastrointestinal	no		no		2		no	no	no	no	no		no		yes	no	no	no	yes	no	NA	NA	NA	yes	yes	no	no	no	no	no	no	no	yes	yes	no	yes	no
940	314	940	314	case	64	male	65.6	178	20.7	2	Elective	Intra-abdominal	yes	sulphur	no		2		no	no	no	no	yes	amlodipine	no		yes	no	yes	no	yes	yes	1	2	2	yes	yes	no	no	no	no	no	no	no	yes	no	no	yes	yes
941	con627	941	314	control	55	male	54.5	167	19.54	3	Elective	Intra-abdominal	yes	penicillin	no		2		no	no	no	no	yes	nifedipine	no		no	NA	NA	NA	NA	yes	1	2	2	no	NA	NA	NA	NA	NA	NA	NA	NA	no	NA	NA	NA	NA
942	con628	942	314	control	59	male	65.3	165	23.99	2	Elective	Intra-abdominal	no		no		2		no	no	no	no	no		no		no	NA	NA	NA	NA	yes	1	2	2	no	NA	NA	NA	NA	NA	NA	NA	NA	no	NA	NA	NA	NA
943	315	943	315	case	19	female	50	155	20.81	2	Emergency	Gynecology	no		no		2		no	no	no	no	no		no		yes	no	no	no	yes	no	NA	NA	NA	yes	yes	no	no	no	no	no	no	no	yes	no	no	yes	yes
944	con629	944	315	control	39	female	60	144.5	28.74	2	Elective	Gynecology	no		no		2		no	no	no	no	no		no		yes	no	no	no	yes	yes	2	1	2	yes	yes	no	no	no	no	no	no	no	yes	yes	no	no	no
945	con630	945	315	control	30	female	46	150	20.44	2	Elective	Gynecology	no		no		2		no	no	no	no	no		no		yes	no	no	no	yes	yes	2	1	2	yes	yes	no	no	no	no	no	no	no	yes	no	no	yes	no
946	316	946	316	case	59	male	64	162	24.39	4	Emergency	Intrathoracic	no		no		2		no	no	no	no	yes	losartan	no		yes	no	no	no	yes	no	NA	NA	NA	yes	yes	no	no	no	no	no	no	no	yes	yes	no	no	no
947	con631	947	316	control	61	male	65.8	167	23.59	4	Emergency	Intrathoracic	no		no		2		no	no	no	no	yes	amlodipine	no		yes	no	no	no	yes	no	NA	NA	NA	yes	yes	no	no	no	no	no	no	no	yes	yes	no	yes	no
948	con632	948	316	control	50	female	73.6	159	29.11	3	Elective	Intrathoracic	no		no		2		no	no	no	no	no		no		yes	no	no	no	yes	no	NA	NA	NA	yes	yes	no	no	no	no	no	no	no	yes	yes	no	no	no
949	317	949	317	case	21	female	47.6	166	17.27	1	Elective	Gynecology	no		no		2		no	no	no	no	no		no		yes	no	no	no	yes	no	NA	NA	NA	yes	yes	no	no	no	no	no	no	no	yes	yes	no	yes	no
950	con633	950	317	control	29	female	47.2	157	19.15	2	Elective	Gynecology	no		no		2		no	no	no	no	no		no		yes	no	no	no	yes	no	NA	NA	NA	yes	yes	no	no	no	no	no	no	no	yes	yes	no	yes	no
951	con634	951	317	control	56	female	75.5	163	28.42	3	Elective	Gynecology	no		no		2		no	no	no	no	yes	losartan	no		yes	no	no	no	yes	no	NA	NA	NA	yes	yes	no	no	no	no	no	no	no	yes	yes	no	no	no
952	318	952	318	case	30	male	76	170	26.3	2	Elective	Orthopedic	no		yes	seafood	2		no	no	no	no	no		no		yes	no	no	no	yes	no	NA	NA	NA	yes	yes	yes	no	no	no	no	no	no	yes	no	no	yes	yes
953	con635	953	318	control	59	female	47.4	145.5	22.39	2	Elective	Orthopedic	no		no		2		no	no	no	no	no		no		yes	no	yes	no	no	no	NA	NA	NA	yes	yes	no	no	no	no	no	no	no	yes	yes	no	no	no
954	con636	954	318	control	40	female	52	155	21.64	2	Elective	Orthopedic	no		no		2		no	no	no	no	no		no		yes	no	yes	no	no	no	NA	NA	NA	yes	yes	no	no	no	no	no	no	no	yes	yes	no	yes	no
955	319	955	319	case	46	female	59	153	25.2	2	Elective	Plastic	no		no		2		no	no	no	no	no		no		yes	no	no	no	yes	no	NA	NA	NA	yes	yes	yes	no	no	no	no	no	no	yes	yes	yes	no	no
956	con637	956	319	control	41	female	70.6	168	25.01	2	Elective	Plastic	no		no		2		no	no	no	no	yes	amlodipine	no		yes	no	no	yes	no	no	NA	NA	NA	yes	yes	no	no	no	no	no	no	no	yes	yes	no	no	no
957	con638	957	319	control	39	female	48.7	155	20.27	2	Elective	Plastic	no		no		2		no	no	no	no	no		no		yes	no	no	no	yes	no	NA	NA	NA	yes	yes	no	no	no	no	no	no	no	yes	yes	no	no	no
958	320	958	320	case	36	female	53	153	22.64	2	Elective	Gynecology	yes	roxithromycin,ibuprofen,celebrex,tramdol	no		2		no	no	no	no	no		no		yes	no	no	no	yes	yes	2	1	2	yes	yes	no	no	no	no	no	no	no	yes	no	no	yes	yes
959	con639	959	320	control	29	female	47.2	157	19.15	2	Elective	Gynecology	no		no		2		no	no	no	no	no		no		yes	no	no	no	yes	no	NA	NA	NA	yes	yes	no	no	no	no	no	no	no	yes	yes	no	yes	no
960	con640	960	320	control	30	female	51	165	18.73	2	Elective	Gynecology	no		no		2		no	no	no	no	no		no		yes	no	no	no	yes	no	NA	NA	NA	yes	yes	no	no	no	no	no	no	no	yes	yes	no	no	no
961	321	961	321	case	70	male	70.6	174	23.32	2	Elective	Intra-abdominal	no		no		2		no	no	no	no	yes	enalapril,amlodipine	no		yes	no	no	no	yes	no	NA	NA	NA	yes	yes	yes	no	no	no	no	no	no	yes	yes	yes	no	no
962	con641	962	321	control	66	female	54	151	23.68	2	Elective	Intra-abdominal	no		no		2		no	no	no	no	no		no		yes	no	no	no	yes	no	NA	NA	NA	yes	yes	no	no	no	no	no	no	no	yes	yes	no	no	no
963	con642	963	321	control	73	male	68	163	25.59	3	Elective	Intra-abdominal	no		no		2		no	no	no	no	yes	losartan,amlodipine	no		yes	no	no	no	yes	no	NA	NA	NA	yes	yes	no	no	no	no	no	no	no	yes	yes	no	no	no
964	322	964	322	case	26	female	61.6	156	25.31	2	Emergency	Obstetrics (only C/S)	yes	squid	no		2		no	no	no	no	no		no		no	NA	NA	NA	NA	yes	1	2	2	no	NA	NA	NA	NA	NA	NA	NA	NA	yes	no	no	yes	no
965	con643	965	322	control	30	female	64.4	158	25.8	2	Elective	Obstetrics (only C/S)	no		no		2		no	no	no	no	no		no		no	NA	NA	NA	NA	yes	1	2	2	no	NA	NA	NA	NA	NA	NA	NA	NA	yes	no	no	yes	no
966	con644	966	322	control	39	female	62.5	155	26.01	2	Elective	Obstetrics (only C/S)	no		no		2		no	no	no	no	no		no		no	NA	NA	NA	NA	yes	1	2	2	no	NA	NA	NA	NA	NA	NA	NA	NA	yes	no	no	yes	no
967	323	967	323	case	46	female	57	154	24.03	2	Elective	Plastic	no		no		2		no	no	no	no	no		no		yes	no	no	no	yes	no	NA	NA	NA	yes	yes	yes	no	no	no	no	no	no	yes	no	no	yes	yes
968	con645	968	323	control	39	female	51.7	153	22.09	2	Elective	Plastic	no		no		2		no	no	no	no	no		no		yes	no	no	no	yes	no	NA	NA	NA	yes	yes	no	no	no	no	no	no	no	yes	yes	no	yes	no
969	con646	969	323	control	53	female	69.6	155	28.97	2	Elective	Plastic	no		no		2		no	no	no	no	no		no		yes	no	no	yes	no	yes	2	1	2	yes	yes	no	no	no	no	no	yes	no	yes	yes	no	no	no
970	324	970	324	case	35	male	70	165	25.71	3	Emergency	ENT	no		no		2		no	no	no	no	no		no		yes	no	no	no	yes	no	NA	NA	NA	yes	yes	no	no	no	no	no	no	no	yes	yes	no	no	no
971	con647	971	324	control	39	male	60	168	21.26	3	Emergency	ENT	no		no		2		no	no	no	no	no		no		yes	no	no	no	yes	no	NA	NA	NA	yes	yes	no	no	no	no	no	no	no	yes	yes	no	no	no
972	con648	972	324	control	41	male	60	175	19.59	2	Elective	ENT	no		no		2		no	no	no	no	no		yes	perphenazine	yes	no	no	no	yes	no	NA	NA	NA	yes	yes	no	no	no	no	no	no	no	yes	yes	no	no	no
973	325	973	325	case	21	male	80	185	23.37	2	Elective	Orthopedic	no		no		2		no	no	no	no	no		no		yes	no	no	no	yes	no	NA	NA	NA	yes	yes	no	no	no	no	no	no	no	yes	yes	no	yes	yes
974	con649	974	325	control	48	female	70	160	27.34	2	Elective	Orthopedic	no		no		2		no	no	no	no	no		no		yes	no	no	yes	no	yes	2	1	2	yes	yes	no	no	no	no	no	no	no	yes	yes	no	no	no
975	con650	975	325	control	47	male	75	167	26.89	2	Emergency	Orthopedic	no		no		2		no	no	no	no	no		no		yes	no	no	no	yes	no	NA	NA	NA	yes	yes	no	no	no	no	no	no	no	yes	yes	no	no	no
[truncated: 113 more columns]
